# Supplementary material for: Difference contact maps: From what to why in the analysis of the conformational flexibility of proteins
Source: PLoS One. 2020 Mar 12;15(3):e0226702. doi: 10.1371/journal.pone.0226702 (PMC7067477; doi:10.1371/journal.pone.0226702)
Supplement: S1 File — (TXT) [file pone.0226702.s001.txt]

This README explains the contents of the Diff_Stab_Residues_public.csv, PDB_Chains_Contact_Info_public.csv and ContactMaps_metadata_public.csv files. 

NOTE: Each PDBFlex cluster represents a particular protein. The two coordinate sets (with maximum RMSD) from each cluster that represent the two most divergent conformations of the protein are referred to as the target and template PDB chains.
Residues that form a contact are referred to as primary and partner residues. Every contact is described in terms of the residue numbers (taken from the PDB ATOM records) of the corresponding primary and partner residues and in terms of the (x,y) indices of the contact in the contact map.

1. Diff_Stab_Residues_public.csv
This file contains information on the differentially stabilizing contacts for different clusters/coordinate sets and can be used to create the filtered differential contact maps as shown in the paper*.
The file has the following columns:

CLUSTER_NAME: PDB Chain ID corresponding to the name of the PDBFlex cluster.
TARGET_PDB_CHAIN_ID: The PDB Chain ID of the target PDB chain.
TEMPLATE_PDB_CHAIN_ID: The PDB Chain ID of the template PDB chain.
CONTACT_TYPE: 1 if the contact is seen in the target PDB chain or -1 if the contact is seen in the template PDB chain.
x and y: Indices of the contact in the filtered differential contact map.** 
TARGET_PRIMARY_RESIDUE_NUMBER: Residue number of the primary residue as given in the PDB ATOM record of the target PDB chain.
TARGET_PRIMARY_RESIDUE: Residue name of the primary residue as given in the PDB ATOM record of the target PDB chain.
TARGET_PARTNER_RESIDUE_NUMBER: Residue number of the partner residue as given in the PDB ATOM record of the target PDB chain.
TARGET_PARTNER_RESIDUE: Residue name of the partner residue as given in the PDB ATOM record of the target PDB chain.
TEMPLATE_PRIMARY_RESIDUE_NUMBER: Residue number of the primary residue as given in the PDB ATOM record of the template PDB chain.
TEMPLATE_PRIMARY_RESIDUE: Residue name of the primary residue as given in the PDB ATOM record of the template PDB chain.
TEMPLATE_PARTNER_RESIDUE_NUMBER: Residue number of the partner residue as given in the PDB ATOM record of the template PDB chain.
TEMPLATE_PARTNER_RESIDUE: Residue name of the partner residue as given in the PDB ATOM record of the template PDB chain.


2. PDB_Chains_Contact_Info_public.csv: This file can be downloaded from the PDBFlex server. 
This file contains the information on the residues that form contacts in the PDB chains representing different protein conformations. It can be used to create the contact maps and the differential contact maps (before filtering) as shown in the paper*. 
The file has the following columns:
CLUSTER_NAME: The name of the PDBFlex cluster to which the PDB_CHAIN_ID belongs.
PDB_CHAIN_ID: The PDB Chain ID for which the contact information is provided. This represents one of the most divergent conformations of the corresponding protein.
x and y: Indices of the contact in the contact map.**
PRIMARY_RESIDUE_NUMBER: Residue number of the primary residue as given in the PDB ATOM record of the PDB_CHAIN_ID.
PRIMARY_RESIDUE: Residue name of the primary residue as given in the PDB ATOM record of the PDB_CHAIN_ID.
PARTNER_RESIDUE_NUMBER: Residue number of the partner residue as given in the PDB ATOM record of the PDB_CHAIN_ID.
PARTNER_RESIDUE: Residue name of the partner residue as given in the PDB ATOM record of the PDB_CHAIN_ID.

3. ContactMaps_metadata_public.csv
CLUSTER_NAME: PDB Chain ID corresponding to the name of the PDBFlex cluster. 
TARGET_PDB_CHAIN_ID: The PDB Chain ID of the target PDB chain.
TEMPLATE_PDB_CHAIN_ID: The PDB Chain ID of the template PDB chain.
MAX_RMSD: The RMSD of the target and template PDB chains.
NUM_ROWS_COLS: The number of rows and columns in the contact maps/differential/filtered differential contact maps.
F_DIFF_STAB_CONTACTS: The fraction of differentially stabilizing contacts (Number of differentially stabilizing contacts seen in the filtered differential contact map/total number of contacts in the target and template contact maps.)
TARGET_LIGAND_BOUND: YES or NO depending on whether the target PDB chain is ligand bound or not.
TEMPLATE_LIGAND_BOUND: YES or NO depending on whether the template PDB chain is ligand bound or not.
TARGET_IS_COMPLEX_bioassemblyBased: YES, NO or NOT SURE depending on whether the target PDB chain is part of a complex.
TEMPLATE_IS_COMPLEX_bioassemblyBased: YES, NO or NOT SURE depending on whether the tempalte PDB chain is part of a complex.

4. getFlexResFromCM.py
This is the script that is used to calculate the contact maps, differential and filtered differential contact maps. 
It requires the sequence alignment between the target and template PDB chains as input (these can be downloaded separately from the PDBFlex server). The names of the alignment files are based on the PDB chain ID corresponding to the PDBFlex Cluster name. 
The script produces three output files: Diff_Stab_Residues.csv, PDB_Chains_Contact_Info.csv and Contact_Maps_Stats.csv (similar to the files above, but contain additional columns).

All arguments to the script are described below:

  -h, --help            show this help message and exit
  --mThresh MTHRESH     Provide a threshold for movement of residue pairs
                        between conformations. [This was set to 5 for the paper, but does not have a default value.]
  --outputFilesDir OUTPUTFILESDIR
                        Directory to write output files to. Enter "None" if
                        output files should not be written.
  --alignDir ALIGNDIR   Path to directory containing alignment files.
  --clusterToRun CLUSTERTORUN
                        Enter "all" or the cluster name for which contact maps
                        should be calculated.
  --overrideCommonHeavyAtoms
                        This should be provided if CM/DCM calculation should
                        NOT be based on common heavy atoms only.
  --verbose             Verbose mode on.


*To re-create the contact maps, the dimensions of the map (number of rows and columns) are needed. This is provided in the ContactMaps_metadata_public.csv file.
**All the contact maps are considered to be zero-indexed.
