# Supplementary material for: Difference contact maps: From what to why in the analysis of the conformational flexibility of proteins
Source: PLoS One. 2020 Mar 12;15(3):e0226702. doi: 10.1371/journal.pone.0226702 (PMC7067477; doi:10.1371/journal.pone.0226702)
Supplement: S2 File — (PY) [file pone.0226702.s002.py]

#!/usr/bin/env python

import argparse
import numpy as np
import numpy.ma as ma
import os
import Bio
from Bio.PDB.mmtf import MMTFParser
from Bio.PDB.PDBExceptions import PDBConstructionException
from scipy.spatial.distance import cdist, pdist, squareform
from datetime import datetime, date

def parseAlignmentFile(alignFile, verbose):
	
	f = open(alignFile, 'r')
	lines = []
	for line in f:
		lines.append(line)
	for line in lines:
		if line.startswith('>>'):
			targName = line.split()[0][2:]
			targPDB = targName[:4] + targName[5:]
		elif line.startswith('> '):
			tempName = line.split()[2][2:]
			tempPDB = tempName[:4] + tempName[5:]
	
	targAlignOffset = int(lines[3].strip().split()[0])
	targAlignSeq = lines[3].strip().split()[1]
	tempAlignOffset = int(lines[4].strip().split()[0])
	tempAlignSeq = lines[4].strip().split()[1]

	if verbose:
		print "targetPDB: ", targPDB
		print "templatePDB: ", tempPDB

	return targPDB, targAlignOffset, targAlignSeq, tempPDB, tempAlignOffset, tempAlignSeq


def getPDBStructure(pdbChain, verbose):

	if verbose:
		print "Getting target and template chains @ {}.".format(str(datetime.now()))

	pdbID = pdbChain[:4]
	chainName = pdbChain[4:]
	
	structure = MMTFParser.get_structure_from_url(pdbID)
	chain = None
	for c in structure.get_chains():
		if c.get_id() == chainName:
			chain = c

	if chain == None:
		raise RuntimeError("getPDBStructure: {} chain is None!".format(pdbChain))

	return chain


def getAdjustedResidues(targetChain, targetSeq, targetOffset, templateChain, templateSeq, templateOffset, verbose):

	if verbose:
		print "Starting getAdjustedResidues @ {}.".format(datetime.now())

	# aaDict = {"GLY": "G", "ALA": "A", "VAL": "V", "LEU": "L", "ILE": "I", "PHE": "F", "TRP": "W", "PRO": "P", "LYS": "K", "ARG": "R", "HIS": "H", \
	# "ASP": "D", "GLU": "E", "SER": "S", "THR": "T", "TYR": "Y", "MET": "M", "CYS": "C", "ASN": "N", "GLN": "Q"}
	targetArray = np.asarray([[r for r in targetSeq]])
	templateArray = np.asarray([[r for r in templateSeq]])
	targetResidues = np.asarray([r for r in targetChain.get_residues() if r.id[0] == ' ' and r.id[2] == ' '][targetOffset - 1: ])
	templateResidues = np.asarray([r for r in templateChain.get_residues() if r.id[0] == ' ' and r.id[2] == ' '][templateOffset - 1: ])

	maskedTarget = ma.masked_where(templateArray == '-', targetArray)
	filledTarget = ma.filled(maskedTarget, fill_value = '*')
	targetMask = ~ma.getmaskarray((ma.masked_where(filledTarget == '-', filledTarget)))
	correctedTarget = filledTarget[targetMask]

	targetResiduesMask = ~ma.getmaskarray(ma.masked_where(correctedTarget == '*', correctedTarget))

	if len(targetResidues) < len(targetResiduesMask):
		raise RuntimeError("getAdjustedResidues: len(targetResidues) < len(targetResiduesMask)")
	elif len(targetResidues) > len(targetResiduesMask):
		print "WARNING: getAdjustedResidues: len(targetResidues) > len(targetResiduesMask)"
		adjustedTargetRes = targetResidues[targetResiduesMask]
	else:
		adjustedTargetRes = targetResidues[targetResiduesMask]

	maskedTemplate = ma.masked_where(targetArray == '-', templateArray)
	filledTemplate = ma.filled(maskedTemplate, fill_value = '*')
	templateMask = ~ma.getmaskarray((ma.masked_where(filledTemplate == '-', filledTemplate)))
	correctedTemplate = filledTemplate[templateMask]
	templateResiduesMask = ~ma.getmaskarray(ma.masked_where(correctedTemplate == '*', correctedTemplate))
	if len(templateResidues) < len(templateResiduesMask):
		raise RuntimeError("getAdjustedResidues: len(templateResidues) < len(templateResiduesMask)")
	elif len(templateResidues) > len(templateResiduesMask):
		print "WARNING: getAdjustedResidues: len(templateResidues) > len(templateResiduesMask)"
		adjustedTemplateRes = templateResidues[templateResiduesMask]
	else:
		adjustedTemplateRes = templateResidues[templateResiduesMask]

	if len(adjustedTargetRes) != len(adjustedTemplateRes):
		raise RuntimeError("getAdjustedResidues: len(adjustedTargetRes) = {}; len(adjustedTemplateRes)! = {}".format(len(adjustedTargetRes), len(adjustedTemplateRes)))

	errorResidues = []
	errorCount = 0

	for i, res in enumerate(adjustedTargetRes):
		if not isinstance(adjustedTemplateRes[i], Bio.PDB.Residue.Residue) or not isinstance(res, Bio.PDB.Residue.Residue):
			raise RuntimeError("getAdjustedResidues: Item in adjustedTemplateRes and/or item in adjustedTargetRes not Bio.PDB.Residue.Residue!")
		else:
			if adjustedTemplateRes[i].get_resname() != res.get_resname():
				errorResidues.append((res, adjustedTemplateRes[i]))
				errorCount += 1
	
	if errorCount > 0.05*(len(adjustedTemplateRes)):
	# 	# print errorCount
	# 	# adjustedTargetSeq = ''
	# 	# adjustedTemplateSeq = ''
	# 	# for i in adjustedTargetRes:
	# 	# 	adjustedTargetSeq += aaDict[i.get_resname()]
	# 	# for i in adjustedTemplateRes:
	# 	# 	adjustedTemplateSeq += aaDict[i.get_resname()]
	# 	# print adjustedTargetSeq
	# 	# print adjustedTemplateSeq
		raise RuntimeError("getAdjustedResidues: adjustedTargetResidues don't match adjustedTemplateResidues!")


	# adjustedTargetSeq = ''
	# for i in adjustedTargetRes:
	# 	adjustedTargetSeq += aaDict[i.get_resname()]
	
	# adjustedTemplateSeq = ''
	# for i in adjustedTemplateRes:
	# 	adjustedTemplateSeq += aaDict[i.get_resname()]
	
	return adjustedTargetRes, adjustedTemplateRes


def getResidueHeavyAtoms_incGly(pdbIRDict, verbose):

	# pdbIRDict = {i: [resObj], 2: [resObj], ...}
	
	if verbose:
		print "Getting residue heavy atoms @ {}.".format(datetime.now())
	heavyAtomIDs = ['CB', 'CG', 'CG1', 'CG2', 'CD', 'CD1', 'CD2', 'CE', 'CE1', 'CE2', 'CE3', 'CZ', 'CZ2', 'CZ3', 'CH2', \
	'ND1', 'ND2', 'NE', 'NE1', 'NE2', 'NH1', 'NH2', 'NZ', 'OD1', 'OD2', 'OG', 'OG1', 'OG2', 'OE1', 'OE2', 'OH', 'SG', 'SD']
	
	residueHeavyAtomsDict = {}
	for i in pdbIRDict:
		r = pdbIRDict[i][0]
		if r.get_resname() == 'GLY':
			heavyAtoms = [a for a in r.get_atoms() if a.get_id() == 'CA']
		else:
			heavyAtoms = [a for a in r.get_atoms() if a.get_id() in heavyAtomIDs]
		
		if len(heavyAtoms) == 0:
			print "WARNING! getResidueHeavyAtoms_incGly: No heavy atoms found for {}".format(r)
			pdbIRDict[i].append([])
			# raise RuntimeError("getResidueHeavyAtoms_incGly: No heavy atoms found for {}".format(r))
		else:
			pdbIRDict[i].append(heavyAtoms)

	return pdbIRDict

def getResidueHeavyAtoms(pdbIRDict, verbose):

	# pdbIRDict = {i: [resObj], 2: [resObj], ...}
	
	if verbose:
		print "Getting residue heavy atoms @ {}.".format(datetime.now())
	heavyAtomIDs = ['CB', 'CG', 'CG1', 'CG2', 'CD', 'CD1', 'CD2', 'CE', 'CE1', 'CE2', 'CE3', 'CZ', 'CZ2', 'CZ3', 'CH2', \
	'ND1', 'ND2', 'NE', 'NE1', 'NE2', 'NH1', 'NH2', 'NZ', 'OD1', 'OD2', 'OG', 'OG1', 'OG2', 'OE1', 'OE2', 'OH', 'SG', 'SD']
	
	residueHeavyAtomsDict = {}
	for i in pdbIRDict:
		r = pdbIRDict[i][0]
		if r.get_resname() == 'GLY':
			continue
		else:
			heavyAtoms = [a for a in r.get_atoms() if a.get_id() in heavyAtomIDs]
			if len(heavyAtoms) == 0:
				print "WARNING: getResidueHeavyAtoms: No heavy atoms found for {}".format(r)
				pdbIRDict[i].append([])
				# raise RuntimeError("getResidueHeavyAtoms: No heavy atoms found for {}".format(r))
			else:
				pdbIRDict[i].append(heavyAtoms)

	return pdbIRDict


def modulatesFlexibility(targHeavyAtomList1_pre, targHeavyAtomList2_pre, tempHeavyAtomList1_pre, tempHeavyAtomList2_pre, cthreshold, mThreshold, overrideCommonHeavyAtoms):
	
	mf = False 
	targResPairInContact = False
	tempResPairInContact = False 
	finalIndices = set([])

	if overrideCommonHeavyAtoms:
		# Override comparison of heavyAtomLists. Use as is:
		targHeavyAtomList1 = targHeavyAtomList1_pre
		tempHeavyAtomList1 = tempHeavyAtomList1_pre
		targHeavyAtomList2 = targHeavyAtomList2_pre
		tempHeavyAtomList2 = tempHeavyAtomList2_pre 

	elif not overrideCommonHeavyAtoms:
		# Adjust heavyAtomLists to include only common heavy atoms:
		if len(targHeavyAtomList1_pre) != len(tempHeavyAtomList1_pre):
			print "WARNING! modulatesFlexibility: len(targHeavyAtomList1_pre) != len(tempHeavyAtomList1_pre). Using only common heavy atoms."
			targHeavyAtomIDs1 = [a.get_id() for a in targHeavyAtomList1_pre]
			tempHeavyAtomIDs1 = [a.get_id() for a in tempHeavyAtomList1_pre]
			commonHeavyAtomIDs1 = set(targHeavyAtomIDs1) & set(tempHeavyAtomIDs1)
			targHeavyAtomList1 = [a for a in targHeavyAtomList1_pre if a.get_id() in commonHeavyAtomIDs1]
			tempHeavyAtomList1 = [a for a in tempHeavyAtomList1_pre if a.get_id() in commonHeavyAtomIDs1]
		else:
			targHeavyAtomList1 = targHeavyAtomList1_pre
			tempHeavyAtomList1 = tempHeavyAtomList1_pre

		if len(targHeavyAtomList2_pre) != len(tempHeavyAtomList2_pre):
			print "WARNING! modulatesFlexibility: len(targHeavyAtomList2_pre) != len(tempHeavyAtomList2_pre). Using only common heavy atoms."
			targHeavyAtomIDs2 = [a.get_id() for a in targHeavyAtomList2_pre]
			tempHeavyAtomIDs2 = [a.get_id() for a in tempHeavyAtomList2_pre]
			commonHeavyAtomIDs2 = set(targHeavyAtomIDs2) & set(tempHeavyAtomIDs2)
			targHeavyAtomList2 = [a for a in targHeavyAtomList2_pre if a.get_id() in commonHeavyAtomIDs2]
			tempHeavyAtomList2 = [a for a in tempHeavyAtomList2_pre if a.get_id() in commonHeavyAtomIDs2]
		else:
			targHeavyAtomList2 = targHeavyAtomList2_pre
			tempHeavyAtomList2 = tempHeavyAtomList2_pre 
	
	# Get coordinates for heavy atoms:
	targHeavyAtomsCoords1 = np.asarray([a.coord for a in targHeavyAtomList1])
	targHeavyAtomsCoords2 = np.asarray([a.coord for a in targHeavyAtomList2])
	targResPairDM = cdist(targHeavyAtomsCoords1, targHeavyAtomsCoords2, metric='euclidean')
	tempHeavyAtomsCoords1 = np.asarray([a.coord for a in tempHeavyAtomList1])
	tempHeavyAtomsCoords2 = np.asarray([a.coord for a in tempHeavyAtomList2])
	tempResPairDM = cdist(tempHeavyAtomsCoords1, tempHeavyAtomsCoords2, metric='euclidean')

	targContactIndices = zip(*np.where(targResPairDM < cthreshold))
	if len(targContactIndices) > 0:
		targResPairInContact = True

	tempContactIndices = zip(*np.where(tempResPairDM < cthreshold))
	if len(tempContactIndices) > 0:
		tempResPairInContact = True
	
	# If heavy atom lists for the two residues are different in targ and temp 
	# then targResPairDM and tempResPairDM may have different shapes. This would then fail.
	if targResPairInContact and not tempResPairInContact:
		resPairDDM = targResPairDM - tempResPairDM
		atomsWithMinMovement = zip(*np.where(np.logical_or(resPairDDM < -mThreshold, resPairDDM > mThreshold)))
		finalIndices = set(targContactIndices) & set(atomsWithMinMovement)
	elif tempResPairInContact and not targResPairInContact:
		resPairDDM = targResPairDM - tempResPairDM
		atomsWithMinMovement = zip(*np.where(np.logical_or(resPairDDM < -mThreshold, resPairDDM > mThreshold)))
		finalIndices = set(tempContactIndices) & set(atomsWithMinMovement)

	if len(finalIndices) > 0:
		mf = True 


	return mf, targResPairInContact, tempResPairInContact


def getContactMatrices_incGly(targIRAtomsDict, tempIRAtomsDict, cthreshold, mthreshold, overrideCommonHeavyAtoms, verbose):

	if verbose:
		print "Getting contact matrices @ {}.".format(datetime.now())
	
	# pdbIRAtomsDict = {i: [resObj, [heavyAtomList]], j: [resObj, [heavyAtomList]], ...}
	if len(targIRAtomsDict) != len(tempIRAtomsDict):
		raise RuntimeError("getContactMatrices_incGly: len(targetIRAtomsDict) != len(templateIRAtomsDict)!") 
	else: 
		n = len(targIRAtomsDict)
		DCM = np.zeros((n,n), dtype=float)
		flexModDCM = np.zeros((n,n), dtype=float)
		targCM = np.zeros((n,n), dtype = float)
		tempCM = np.zeros((n,n), dtype = float)
		

		for i in targIRAtomsDict:
			for j in targIRAtomsDict:
				targHeavyAtomList1 = targIRAtomsDict[i][1]
				targHeavyAtomList2 = targIRAtomsDict[j][1]
				tempHeavyAtomList1 = tempIRAtomsDict[i][1]
				tempHeavyAtomList2 = tempIRAtomsDict[j][1]
				if targHeavyAtomList1 == [] or targHeavyAtomList2 == [] or tempHeavyAtomList1 == [] or tempHeavyAtomList2 == []:
					continue
				else:
					modulatesFlex, resInContactInTarg, resInContactInTemp = modulatesFlexibility(targHeavyAtomList1, targHeavyAtomList2, tempHeavyAtomList1, tempHeavyAtomList2, cthreshold, mthreshold, overrideCommonHeavyAtoms)
					if modulatesFlex and resInContactInTarg:
						flexModDCM[i,j] = 1
					elif modulatesFlex and resInContactInTemp:
						flexModDCM[i,j] = -1
					if resInContactInTarg:
						targCM[i,j] = 1
					if resInContactInTemp:
						tempCM[i,j] = 1

		# DCM is the difference:
		DCM = targCM - tempCM


	return flexModDCM, DCM, targCM, tempCM

def getContactMatrices(targIRAtomsDict, tempIRAtomsDict, cthreshold, mthreshold, overrideCommonHeavyAtoms, verbose):

	if verbose:
		print "Getting contact matrices @ {}.".format(datetime.now())
	
	# pdbIRAtomsDict = {i: [resObj, [heavyAtomList]], j: [resObj, [heavyAtomList]], ...}
	if len(targIRAtomsDict) != len(tempIRAtomsDict):
		raise RuntimeError("getContactMatrices: len(targetIRAtomsDict) != len(templateIRAtomsDict)!") 
	else: 
		n = len(targIRAtomsDict)
		DCM = np.zeros((n,n), dtype=float)
		flexModDCM = np.zeros((n,n), dtype=float)
		targCM = np.zeros((n,n), dtype = float)
		tempCM = np.zeros((n,n), dtype = float)
		

		for i in targIRAtomsDict:
			if targIRAtomsDict[i][0].get_resname() != 'GLY' and tempIRAtomsDict[i][0].get_resname() != 'GLY':
				for j in targIRAtomsDict:
					if targIRAtomsDict[j][0].get_resname() != 'GLY' and tempIRAtomsDict[j][0].get_resname() != 'GLY':
						targHeavyAtomList1 = targIRAtomsDict[i][1]
						targHeavyAtomList2 = targIRAtomsDict[j][1]
						tempHeavyAtomList1 = tempIRAtomsDict[i][1]
						tempHeavyAtomList2 = tempIRAtomsDict[j][1]
						if targHeavyAtomList1 == [] or targHeavyAtomList2 == [] or tempHeavyAtomList1 == [] or tempHeavyAtomList2 == []:
							continue
						else:
							modulatesFlex, resInContactInTarg, resInContactInTemp = modulatesFlexibility(targHeavyAtomList1, targHeavyAtomList2, tempHeavyAtomList1, tempHeavyAtomList2, cthreshold, mthreshold, overrideCommonHeavyAtoms)
							if modulatesFlex and resInContactInTarg:
								flexModDCM[i,j] = 1
							elif modulatesFlex and resInContactInTemp:
								flexModDCM[i,j] = -1
							if resInContactInTarg:
								targCM[i,j] = 1
							if resInContactInTemp:
								tempCM[i,j] = 1

		# DCM is the difference:
		DCM = targCM - tempCM


	return flexModDCM, DCM, targCM, tempCM 


def writeContactInfo(PDBid, partnerPDBid, clusterName, mthresh, indices, pdbIRAtomsDict, outputDir, verbose):

	if verbose:
		print "Writing out Contact Info @ {}.".format(datetime.now())

	ciOuthandle = open(os.path.join(outputDir, 'PDB_Chains_Contact_Info_{}.csv'.format(scriptStartDate)), 'a')
	for index in indices:
		x, y = index
		resObj1 = pdbIRAtomsDict[x][0]
		resObj2 = pdbIRAtomsDict[y][0]
		primary_res = resObj1.get_resname()
		primary_res_number = resObj1.id[1]
		partner_res = resObj2.get_resname()
		partner_res_number = resObj2.id[1]
		ciOuthandle.write('{},{},{},{},{},{},{},{},{},{}\n'.format(PDBid, partnerPDBid, clusterName, mthresh, x, y, primary_res_number, primary_res, partner_res_number, partner_res))

	ciOuthandle.close()


if __name__ == '__main__':

	parser = argparse.ArgumentParser(prog='Creates contact maps and differential contact maps to find differentially stabilizing residues. Try:\n./getFlexResFromCM.py --help for help.')
	parser.add_argument('--mThresh', type=float, required=True, help='Provide a threshold for movement of residue pairs between conformations.')
	parser.add_argument('--outputFilesDir', type=str, required=True, help='Directory to write output files to. Enter "None" if output files should not be written.')
	parser.add_argument('--alignDir', type=str, required=True, help='Path to directory containing alignment files.')
	parser.add_argument('--clusterToRun', type=str, required=True, help='Enter "all" or the cluster name for which contact maps should be calculated.')
	parser.add_argument('--overrideCommonHeavyAtoms', action='store_true', help="This should be provided if CM/DCM calculation should NOT be based on common heavy atoms only.")
	parser.add_argument('--verbose', action='store_true', help='Verbose mode on.')
	args = parser.parse_args()

	contactThreshold = 5
	movementThreshold = args.mThresh
	alignmentDir = args.alignDir
	scriptStartDate = date.today()
	filesToRun = []
	if args.clusterToRun == 'all':
		for file in os.listdir(alignmentDir):
			filesToRun.append(file)
	else:
		filesToRun.append(args.clusterToRun)

	if args.outputFilesDir != 'None':
		# Write header line to dsr output file:
		dsrOuthandle = open(os.path.join(args.outputFilesDir, 'Diff_Stab_Residues_{}.csv'.format(scriptStartDate)), 'w')
		dsrOuthandle.write('CLUSTER_NAME,TARGET_PDB_CHAIN_ID,TEMPLATE_PDB_CHAIN_ID,MTHRESH,CONTACT_TYPE,x,y,TARGET_PRIMARY_RESIDUE_NUMBER,TARGET_PRIMARY_RESIDUE,TARGET_PARTNER_RESIDUE_NUMBER,TARGET_PARTNER_RESIDUE,TEMPLATE_PRIMARY_RESIDUE_NUMBER,TEMPLATE_PRIMARY_RESIDUE,TEMPLATE_PARTNER_RESIDUE_NUMBER,TEMPLATE_PARTNER_RESIDUE\n')
		dsrOuthandle.close()

		# Write header line to contact info file:
		ciOuthandle = open(os.path.join(args.outputFilesDir, 'PDB_Chains_Contact_Info_{}.csv'.format(scriptStartDate)), 'w')
		ciOuthandle.write('PDB_CHAIN_ID,PARTNER_PDB_CHAIN_ID,CLUSTER_NAME,MTHRESH,x,y,PRIMARY_RESIDUE_NUMBER,PRIMARY_RESIDUE,PARTNER_RESIDUE_NUMBER,PARTNER_RESIDUE\n')
		ciOuthandle.close()

		cmsOuthandle = open(os.path.join(args.outputFilesDir, 'Contact_Maps_Stats_{}.csv'.format(scriptStartDate)), 'w')
		cmsOuthandle.write('CLUSTER_NAME,TARGET_PDB_CHAIN_ID,TEMPLATE_PDB_CHAIN_ID,MTHRESH,NUM_ROWS_COLS,CMO,CMO_2,CMD,F_DIFF_STAB_CONTACTS,TOTAL_NUM_CONTACTS,NUM_COMMON_CONTACTS,NUM_DIFF_CONTACTS,NUM_DIFF_STAB_CONTACTS\n')
		cmsOuthandle.close()

		progressHandle = open(os.path.join(args.outputFilesDir, 'progressLog_{}.txt'.format(scriptStartDate)), 'w')	

	for file in filesToRun:
		try:
			if args.outputFilesDir != 'None':
				progressHandle.write("Working on {} @ {}\n".format(file, str(datetime.now())))
			print "Working on {} @ {}".format(file, str(datetime.now()))
			alignmentFile = os.path.join(alignmentDir, file)
			targetPDB, targetAlignOffset, targetAlignSequence, templatePDB, templateAlignOffset, templateAlignSequence = \
			parseAlignmentFile(alignmentFile, args.verbose)

			print "targetPDB: ", targetPDB
			print "templatePDB: ", templatePDB
			
			# Get target and template chains:
			print "Getting target PDB structure"
			targetChainStruc = getPDBStructure(targetPDB, args.verbose)
			print "Getting template PDB structure"
			templateChainStruc = getPDBStructure(templatePDB, args.verbose)
			
			# Get corrected PDB residue lists for target and template:
			adjustedTargetResidues, adjustedTemplateResidues = getAdjustedResidues(targetChainStruc, targetAlignSequence, targetAlignOffset, \
			templateChainStruc, templateAlignSequence, templateAlignOffset, args.verbose)

			# Associate each residue with it's position in the alignment:
			if args.verbose:
				print "Associating residues with alignment positions @ {}.".format(datetime.now())
			targetIRDict = {}
			templateIRDict = {}
			for i, res in enumerate(adjustedTargetResidues):
				targetIRDict[i] = [res]
			for i, res in enumerate(adjustedTemplateResidues):
				templateIRDict[i] = [res]

			# Get residueHeavyAtomsDicts for target and template and check them:
			targetIRAtomsDict = getResidueHeavyAtoms_incGly(targetIRDict, args.verbose)
			templateIRAtomsDict = getResidueHeavyAtoms_incGly(templateIRDict, args.verbose)
			
			# Get contact matrices for target and template:
			flexModDiffContactMatrix ,diffContactMatrix, targetContactMatrix, templateContactMatrix = getContactMatrices_incGly(targetIRAtomsDict, templateIRAtomsDict, contactThreshold, movementThreshold, args.overrideCommonHeavyAtoms, args.verbose)
			flexModDCMIndices = set(zip(*np.where(np.logical_or(flexModDiffContactMatrix == -1, flexModDiffContactMatrix == 1))))
			DCMIndices = set(zip(*np.where(np.logical_or(diffContactMatrix == -1, diffContactMatrix == 1))))
			targetCMIndices = set(zip(*np.where(targetContactMatrix == 1)))
			templateCMIndices = set(zip(*np.where(templateContactMatrix == 1)))

			total_num_contacts = len(targetCMIndices | templateCMIndices)
			num_diff_contacts = len(DCMIndices)
			num_diff_stab_contacts = len(flexModDCMIndices)
			num_common_contacts = total_num_contacts - num_diff_contacts

			cmo = num_common_contacts / float(min([len(targetCMIndices), len(templateCMIndices)]))
			cmo_2 = num_common_contacts / float(total_num_contacts)
			cmd = num_diff_contacts / float(total_num_contacts)
			f_diff_stab_contacts = num_diff_stab_contacts / float(total_num_contacts)

			if args.outputFilesDir != 'None':
				# Write output to Contact_Info file:
				writeContactInfo(targetPDB, templatePDB, file, movementThreshold, targetCMIndices, targetIRAtomsDict, args.outputFilesDir, args.verbose)
				writeContactInfo(templatePDB, targetPDB, file, movementThreshold, templateCMIndices, templateIRAtomsDict, args.outputFilesDir, args.verbose)
				
				# Write output to Diff_Stab_Residues file:
				dsrOuthandle = open(os.path.join(args.outputFilesDir, 'Diff_Stab_Residues_{}.csv'.format(scriptStartDate)), 'a')			
				for index in flexModDCMIndices:
					x, y = index
					targResObj1 = targetIRAtomsDict[x][0]
					targResObj2 = targetIRAtomsDict[y][0]
					target_primary_res = targResObj1.get_resname()
					target_primary_res_number = targResObj1.id[1]
					target_partner_res = targResObj2.get_resname()
					target_partner_res_number = targResObj2.id[1]

					tempResObj1 = templateIRAtomsDict[x][0]
					tempResObj2 = templateIRAtomsDict[y][0]
					template_primary_res = tempResObj1.get_resname()
					template_primary_res_number = tempResObj1.id[1]
					template_partner_res = tempResObj2.get_resname()
					template_partner_res_number = tempResObj2.id[1]
					
					contactType = flexModDiffContactMatrix[x,y]
					dsrOuthandle.write('{},{},{},{},{},{},{},{},{},{},{},{},{},{},{}\n'.format(file, targetPDB, templatePDB, movementThreshold, contactType, \
					x, y, target_primary_res_number, target_primary_res, target_partner_res_number, target_partner_res, template_primary_res_number, template_primary_res, \
					template_partner_res_number, template_partner_res))

				dsrOuthandle.close()

				# Write output to Contact_Maps_Stats file:
				cmsOuthandle = open(os.path.join(args.outputFilesDir, 'Contact_Maps_Stats_{}.csv'.format(scriptStartDate)), 'a')	
				cmsOuthandle.write('{},{},{},{},{},{},{},{},{},{},{},{},{}\n'.format(file, targetPDB, templatePDB, movementThreshold, len(targetIRAtomsDict), cmo, cmo_2, cmd, f_diff_stab_contacts, total_num_contacts, num_common_contacts, num_diff_contacts, num_diff_stab_contacts))
				cmsOuthandle.close()

			
		except PDBConstructionException as e:
			print "PDBConstructionException: {}".format(alignmentFile)
			print e
			continue
		
		except RuntimeError as e:
			print "RuntimeError: {}".format(alignmentFile)
			print e
			continue
		
		except IOError as e:
			print "IOError: {}".format(alignmentFile)
			print e
			continue
		
		except KeyError as e:
			print "KeyError: {}".format(alignmentFile)
			print e
			continue
		
		except ValueError as e:
			print "ValueError: {}".format(alignmentFile)
			print e
			continue

        if args.outputFilesDir != 'None':
        	progressHandle.close()
			
