# Supplementary material for: Difference contact maps: From what to why in the analysis of the conformational flexibility of proteins
Source: PLoS One. 2020 Mar 12;15(3):e0226702. doi: 10.1371/journal.pone.0226702 (PMC7067477; doi:10.1371/journal.pone.0226702)
Supplement: S1 Table — (CSV) [file pone.0226702.s003.csv]

CLUSTER_NAME	TARGET_PDB_CHAIN_ID	TEMPLATE_PDB_CHAIN_ID	CONTACT_TYPE	x	y	TARGET_PRIMARY_RESIDUE_NUMBER	TARGET_PRIMARY_RESIDUE	TARGET_PARTNER_RESIDUE_NUMBER	TARGET_PARTNER_RESIDUE	TEMPLATE_PRIMARY_RESIDUE_NUMBER	TEMPLATE_PRIMARY_RESIDUE	TEMPLATE_PARTNER_RESIDUE_NUMBER	TEMPLATE_PARTNER_RESIDUE
1a7uA	1brtA	1a8uB	1	183	179	184	ARG	180	GLU	184	ARG	180	GLU
1a7uA	1brtA	1a8uB	1	238	241	239	VAL	242	LYS	239	VAL	242	LYS
1a7uA	1brtA	1a8uB	1	241	136	242	LYS	137	ASP	242	LYS	137	ASP
1a7uA	1brtA	1a8uB	1	136	241	137	ASP	242	LYS	137	ASP	242	LYS
1a7uA	1brtA	1a8uB	1	179	183	180	GLU	184	ARG	180	GLU	184	ARG
1a7uA	1brtA	1a8uB	-1	233	231	234	GLU	232	PRO	234	GLU	232	PRO
1a7uA	1brtA	1a8uB	1	241	238	242	LYS	239	VAL	242	LYS	239	VAL
1a7uA	1brtA	1a8uB	-1	231	233	232	PRO	234	GLU	232	PRO	234	GLU
101mA	105mA	2eb8A	1	140	85	141	ASP	86	LEU	141	ASP	86	LEU
101mA	105mA	2eb8A	-1	7	3	8	GLN	4	GLU	8	GLN	4	GLU
101mA	105mA	2eb8A	1	140	139	141	ASP	140	LYS	141	ASP	140	LYS
101mA	105mA	2eb8A	1	93	145	94	ALA	146	TYR	94	ALA	146	TYR
101mA	105mA	2eb8A	1	86	90	87	LYS	91	GLN	87	LYS	91	GLN
101mA	105mA	2eb8A	-1	3	7	4	GLU	8	GLN	4	GLU	8	GLN
101mA	105mA	2eb8A	-1	44	92	45	ARG	93	HIS	45	ARG	93	HIS
101mA	105mA	2eb8A	-1	150	88	151	TYR	89	LEU	151	TYR	89	LEU
101mA	105mA	2eb8A	-1	74	144	75	ILE	145	LYS	75	ILE	145	LYS
101mA	105mA	2eb8A	1	93	148	94	ALA	149	LEU	94	ALA	149	LEU
101mA	105mA	2eb8A	-1	88	144	89	LEU	145	LYS	89	LEU	145	LYS
101mA	105mA	2eb8A	1	89	144	90	ALA	145	LYS	90	ALA	145	LYS
101mA	105mA	2eb8A	-1	94	41	95	THR	42	LYS	95	THR	42	LYS
101mA	105mA	2eb8A	-1	93	63	94	ALA	64	HIS	94	ALA	64	HIS
101mA	105mA	2eb8A	1	84	74	85	GLU	75	ILE	85	GLU	75	ILE
101mA	105mA	2eb8A	-1	93	44	94	ALA	45	ARG	94	ALA	45	ARG
101mA	105mA	2eb8A	-1	88	141	89	LEU	142	ILE	89	LEU	142	ILE
101mA	105mA	2eb8A	1	145	89	146	TYR	90	ALA	146	TYR	90	ALA
101mA	105mA	2eb8A	1	91	95	92	SER	96	LYS	92	SER	96	LYS
101mA	105mA	2eb8A	-1	42	93	43	PHE	94	ALA	43	PHE	94	ALA
101mA	105mA	2eb8A	-1	144	88	145	LYS	89	LEU	145	LYS	89	LEU
101mA	105mA	2eb8A	1	141	85	142	ILE	86	LEU	142	ILE	86	LEU
101mA	105mA	2eb8A	-1	97	88	98	LYS	89	LEU	98	LYS	89	LEU
101mA	105mA	2eb8A	-1	74	140	75	ILE	141	ASP	75	ILE	141	ASP
101mA	105mA	2eb8A	1	63	44	64	HIS	45	ARG	64	HIS	45	ARG
101mA	105mA	2eb8A	1	95	91	96	LYS	92	SER	96	LYS	92	SER
101mA	105mA	2eb8A	-1	94	42	95	THR	43	PHE	95	THR	43	PHE
101mA	105mA	2eb8A	1	74	84	75	ILE	85	GLU	75	ILE	85	GLU
101mA	105mA	2eb8A	-1	96	41	97	HIS	42	LYS	97	HIS	42	LYS
101mA	105mA	2eb8A	-1	42	94	43	PHE	95	THR	43	PHE	95	THR
101mA	105mA	2eb8A	1	98	92	99	ILE	93	HIS	99	ILE	93	HIS
101mA	105mA	2eb8A	-1	141	88	142	ILE	89	LEU	142	ILE	89	LEU
101mA	105mA	2eb8A	1	94	148	95	THR	149	LEU	95	THR	149	LEU
101mA	105mA	2eb8A	1	148	94	149	LEU	95	THR	149	LEU	95	THR
101mA	105mA	2eb8A	1	92	98	93	HIS	99	ILE	93	HIS	99	ILE
101mA	105mA	2eb8A	1	84	81	85	GLU	82	HIS	85	GLU	82	HIS
101mA	105mA	2eb8A	-1	77	85	78	LYS	86	LEU	78	LYS	86	LEU
101mA	105mA	2eb8A	-1	88	148	89	LEU	149	LEU	89	LEU	149	LEU
101mA	105mA	2eb8A	1	144	85	145	LYS	86	LEU	145	LYS	86	LEU
101mA	105mA	2eb8A	1	96	91	97	HIS	92	SER	97	HIS	92	SER
101mA	105mA	2eb8A	1	88	87	89	LEU	88	PRO	89	LEU	88	PRO
101mA	105mA	2eb8A	-1	44	93	45	ARG	94	ALA	45	ARG	94	ALA
101mA	105mA	2eb8A	1	80	82	81	HIS	83	GLU	81	HIS	83	GLU
101mA	105mA	2eb8A	1	137	81	138	PHE	82	HIS	138	PHE	82	HIS
101mA	105mA	2eb8A	1	91	96	92	SER	97	HIS	92	SER	97	HIS
101mA	105mA	2eb8A	-1	62	58	63	LYS	59	GLU	63	LYS	59	GLU
101mA	105mA	2eb8A	1	92	88	93	HIS	89	LEU	93	HIS	89	LEU
101mA	105mA	2eb8A	-1	88	145	89	LEU	146	TYR	89	LEU	146	TYR
101mA	105mA	2eb8A	1	145	93	146	TYR	94	ALA	146	TYR	94	ALA
101mA	105mA	2eb8A	1	151	142	152	GLN	143	ALA	152	GLN	143	ALA
101mA	105mA	2eb8A	-1	41	94	42	LYS	95	THR	42	LYS	95	THR
101mA	105mA	2eb8A	1	139	140	140	LYS	141	ASP	140	LYS	141	ASP
101mA	105mA	2eb8A	-1	41	96	42	LYS	97	HIS	42	LYS	97	HIS
101mA	105mA	2eb8A	1	137	85	138	PHE	86	LEU	138	PHE	86	LEU
101mA	105mA	2eb8A	1	90	86	91	GLN	87	LYS	91	GLN	87	LYS
101mA	105mA	2eb8A	1	93	150	94	ALA	151	TYR	94	ALA	151	TYR
101mA	105mA	2eb8A	1	81	85	82	HIS	86	LEU	82	HIS	86	LEU
101mA	105mA	2eb8A	-1	145	88	146	TYR	89	LEU	146	TYR	89	LEU
101mA	105mA	2eb8A	1	144	89	145	LYS	90	ALA	145	LYS	90	ALA
101mA	105mA	2eb8A	-1	43	95	44	ASP	96	LYS	44	ASP	96	LYS
101mA	105mA	2eb8A	-1	85	73	86	LEU	74	ALA	86	LEU	74	ALA
101mA	105mA	2eb8A	-1	45	93	46	PHE	94	ALA	46	PHE	94	ALA
101mA	105mA	2eb8A	1	150	93	151	TYR	94	ALA	151	TYR	94	ALA
101mA	105mA	2eb8A	1	92	145	93	HIS	146	TYR	93	HIS	146	TYR
101mA	105mA	2eb8A	-1	97	90	98	LYS	91	GLN	98	LYS	91	GLN
101mA	105mA	2eb8A	-1	73	85	74	ALA	86	LEU	74	ALA	86	LEU
101mA	105mA	2eb8A	1	88	91	89	LEU	92	SER	89	LEU	92	SER
101mA	105mA	2eb8A	-1	84	82	85	GLU	83	GLU	85	GLU	83	GLU
101mA	105mA	2eb8A	-1	92	44	93	HIS	45	ARG	93	HIS	45	ARG
101mA	105mA	2eb8A	1	142	151	143	ALA	152	GLN	143	ALA	152	GLN
101mA	105mA	2eb8A	-1	82	84	83	GLU	85	GLU	83	GLU	85	GLU
101mA	105mA	2eb8A	1	96	92	97	HIS	93	HIS	97	HIS	93	HIS
101mA	105mA	2eb8A	1	91	88	92	SER	89	LEU	92	SER	89	LEU
101mA	105mA	2eb8A	-1	98	94	99	ILE	95	THR	99	ILE	95	THR
101mA	105mA	2eb8A	1	94	150	95	THR	151	TYR	95	THR	151	TYR
101mA	105mA	2eb8A	-1	63	91	64	HIS	92	SER	64	HIS	92	SER
101mA	105mA	2eb8A	1	85	144	86	LEU	145	LYS	86	LEU	145	LYS
101mA	105mA	2eb8A	1	92	96	93	HIS	97	HIS	93	HIS	97	HIS
101mA	105mA	2eb8A	1	85	141	86	LEU	142	ILE	86	LEU	142	ILE
101mA	105mA	2eb8A	-1	95	43	96	LYS	44	ASP	96	LYS	44	ASP
101mA	105mA	2eb8A	-1	144	74	145	LYS	75	ILE	145	LYS	75	ILE
101mA	105mA	2eb8A	1	145	92	146	TYR	93	HIS	146	TYR	93	HIS
101mA	105mA	2eb8A	1	136	140	137	LEU	141	ASP	137	LEU	141	ASP
101mA	105mA	2eb8A	-1	89	70	90	ALA	71	ALA	90	ALA	71	ALA
101mA	105mA	2eb8A	-1	91	63	92	SER	64	HIS	92	SER	64	HIS
101mA	105mA	2eb8A	1	150	94	151	TYR	95	THR	151	TYR	95	THR
101mA	105mA	2eb8A	1	140	136	141	ASP	137	LEU	141	ASP	137	LEU
101mA	105mA	2eb8A	-1	93	42	94	ALA	43	PHE	94	ALA	43	PHE
101mA	105mA	2eb8A	1	81	84	82	HIS	85	GLU	82	HIS	85	GLU
101mA	105mA	2eb8A	1	44	63	45	ARG	64	HIS	45	ARG	64	HIS
101mA	105mA	2eb8A	-1	58	62	59	GLU	63	LYS	59	GLU	63	LYS
101mA	105mA	2eb8A	-1	88	97	89	LEU	98	LYS	89	LEU	98	LYS
101mA	105mA	2eb8A	-1	91	66	92	SER	67	THR	92	SER	67	THR
101mA	105mA	2eb8A	1	146	151	147	LYS	152	GLN	147	LYS	152	GLN
101mA	105mA	2eb8A	-1	63	93	64	HIS	94	ALA	64	HIS	94	ALA
101mA	105mA	2eb8A	1	81	137	82	HIS	138	PHE	82	HIS	138	PHE
101mA	105mA	2eb8A	-1	148	88	149	LEU	89	LEU	149	LEU	89	LEU
101mA	105mA	2eb8A	-1	85	77	86	LEU	78	LYS	86	LEU	78	LYS
101mA	105mA	2eb8A	1	82	80	83	GLU	81	HIS	83	GLU	81	HIS
101mA	105mA	2eb8A	-1	70	89	71	ALA	90	ALA	71	ALA	90	ALA
101mA	105mA	2eb8A	-1	93	45	94	ALA	46	PHE	94	ALA	46	PHE
101mA	105mA	2eb8A	-1	66	91	67	THR	92	SER	67	THR	92	SER
101mA	105mA	2eb8A	-1	94	98	95	THR	99	ILE	95	THR	99	ILE
101mA	105mA	2eb8A	-1	90	97	91	GLN	98	LYS	91	GLN	98	LYS
101mA	105mA	2eb8A	1	88	92	89	LEU	93	HIS	89	LEU	93	HIS
101mA	105mA	2eb8A	1	148	93	149	LEU	94	ALA	149	LEU	94	ALA
101mA	105mA	2eb8A	1	85	137	86	LEU	138	PHE	86	LEU	138	PHE
101mA	105mA	2eb8A	-1	140	74	141	ASP	75	ILE	141	ASP	75	ILE
101mA	105mA	2eb8A	-1	88	150	89	LEU	151	TYR	89	LEU	151	TYR
101mA	105mA	2eb8A	1	87	88	88	PRO	89	LEU	88	PRO	89	LEU
101mA	105mA	2eb8A	1	89	145	90	ALA	146	TYR	90	ALA	146	TYR
101mA	105mA	2eb8A	1	85	81	86	LEU	82	HIS	86	LEU	82	HIS
101mA	105mA	2eb8A	1	85	140	86	LEU	141	ASP	86	LEU	141	ASP
101mA	105mA	2eb8A	1	151	146	152	GLN	147	LYS	152	GLN	147	LYS
1a7wA	5t5kC	1b6wA	-1	45	65	46	LEU	66	ARG	46	LEU	66	ARG
1a7wA	5t5kC	1b6wA	1	67	34	68	LYS	35	MET	68	LYS	35	MSE
1a7wA	5t5kC	1b6wA	-1	41	65	42	GLU	66	ARG	42	GLU	66	ARG
1a7wA	5t5kC	1b6wA	-1	65	45	66	ARG	46	LEU	66	ARG	46	LEU
1a7wA	5t5kC	1b6wA	1	1	36	2	GLU	37	ARG	2	GLU	37	ARG
1a7wA	5t5kC	1b6wA	1	38	67	39	ILE	68	LYS	39	ILE	68	LYS
1a7wA	5t5kC	1b6wA	-1	61	65	62	LEU	66	ARG	62	LEU	66	ARG
1a7wA	5t5kC	1b6wA	1	34	67	35	MET	68	LYS	35	MSE	68	LYS
1a7wA	5t5kC	1b6wA	-1	65	41	66	ARG	42	GLU	66	ARG	42	GLU
1a7wA	5t5kC	1b6wA	1	67	38	68	LYS	39	ILE	68	LYS	39	ILE
1a7wA	5t5kC	1b6wA	-1	65	61	66	ARG	62	LEU	66	ARG	62	LEU
1a7wA	5t5kC	1b6wA	1	67	37	68	LYS	38	ASP	68	LYS	38	ASP
1a7wA	5t5kC	1b6wA	1	36	1	37	ARG	2	GLU	37	ARG	2	GLU
1a7wA	5t5kC	1b6wA	1	37	67	38	ASP	68	LYS	38	ASP	68	LYS
10mhA	2i9kA	2hmyB	-1	83	134	84	PHE	135	VAL	84	PHE	135	VAL
10mhA	2i9kA	2hmyB	1	86	236	87	SER	237	GLN	87	SER	237	GLN
10mhA	2i9kA	2hmyB	-1	95	101	96	SER	102	PHE	96	SER	102	PHE
10mhA	2i9kA	2hmyB	1	79	96	80	PRO	97	ARG	80	PRO	97	ARG
10mhA	2i9kA	2hmyB	-1	81	98	82	GLN	99	THR	82	GLN	99	THR
10mhA	2i9kA	2hmyB	-1	141	92	142	GLU	93	PHE	142	GLU	93	PHE
10mhA	2i9kA	2hmyB	-1	82	127	83	ALA	128	ASP	83	ALA	128	ASP
10mhA	2i9kA	2hmyB	1	92	135	93	PHE	136	VAL	93	PHE	136	VAL
10mhA	2i9kA	2hmyB	1	94	82	95	ASP	83	ALA	95	ASP	83	ALA
10mhA	2i9kA	2hmyB	1	108	105	109	ARG	106	ARG	109	ARG	106	ARG
10mhA	2i9kA	2hmyB	-1	138	92	139	THR	93	PHE	139	THR	93	PHE
10mhA	2i9kA	2hmyB	-1	134	83	135	VAL	84	PHE	135	VAL	84	PHE
10mhA	2i9kA	2hmyB	1	94	97	95	ASP	98	GLY	95	ASP	98	GLY
10mhA	2i9kA	2hmyB	-1	137	91	138	ASN	92	GLY	138	ASN	92	GLY
10mhA	2i9kA	2hmyB	1	82	91	83	ALA	92	GLY	83	ALA	92	GLY
10mhA	2i9kA	2hmyB	1	93	90	94	GLU	91	LYS	94	GLU	91	LYS
10mhA	2i9kA	2hmyB	-1	83	85	84	PHE	86	ILE	84	PHE	86	ILE
10mhA	2i9kA	2hmyB	1	126	122	127	HIS	123	ASN	127	HIS	123	ASN
10mhA	2i9kA	2hmyB	-1	83	95	84	PHE	96	SER	84	PHE	96	SER
10mhA	2i9kA	2hmyB	1	134	92	135	VAL	93	PHE	135	VAL	93	PHE
10mhA	2i9kA	2hmyB	1	96	81	97	ARG	82	GLN	97	ARG	82	GLN
10mhA	2i9kA	2hmyB	1	126	83	127	HIS	84	PHE	127	HIS	84	PHE
10mhA	2i9kA	2hmyB	1	97	82	98	GLY	83	ALA	98	GLY	83	ALA
10mhA	2i9kA	2hmyB	1	122	85	123	ASN	86	ILE	123	ASN	86	ILE
10mhA	2i9kA	2hmyB	-1	94	85	95	ASP	86	ILE	95	ASP	86	ILE
10mhA	2i9kA	2hmyB	1	101	134	102	PHE	135	VAL	102	PHE	135	VAL
10mhA	2i9kA	2hmyB	-1	92	104	93	PHE	105	ALA	93	PHE	105	ALA
10mhA	2i9kA	2hmyB	1	96	94	97	ARG	95	ASP	97	ARG	95	ASP
10mhA	2i9kA	2hmyB	1	126	89	127	HIS	90	GLN	127	HIS	90	GLN
10mhA	2i9kA	2hmyB	1	236	86	237	GLN	87	SER	237	GLN	87	SER
10mhA	2i9kA	2hmyB	-1	98	81	99	THR	82	GLN	99	THR	82	GLN
10mhA	2i9kA	2hmyB	1	120	84	121	VAL	85	SER	121	VAL	85	SER
10mhA	2i9kA	2hmyB	1	119	83	120	ASN	84	PHE	120	ASN	84	PHE
10mhA	2i9kA	2hmyB	1	89	126	90	GLN	127	HIS	90	GLN	127	HIS
10mhA	2i9kA	2hmyB	1	98	92	99	THR	93	PHE	99	THR	93	PHE
10mhA	2i9kA	2hmyB	1	84	120	85	SER	121	VAL	85	SER	121	VAL
10mhA	2i9kA	2hmyB	1	92	131	93	PHE	132	THR	93	PHE	132	THR
10mhA	2i9kA	2hmyB	-1	91	141	92	GLY	142	GLU	92	GLY	142	GLU
10mhA	2i9kA	2hmyB	1	92	98	93	PHE	99	THR	93	PHE	99	THR
10mhA	2i9kA	2hmyB	-1	96	101	97	ARG	102	PHE	97	ARG	102	PHE
10mhA	2i9kA	2hmyB	-1	92	142	93	PHE	143	LEU	93	PHE	143	LEU
10mhA	2i9kA	2hmyB	-1	134	90	135	VAL	91	LYS	135	VAL	91	LYS
10mhA	2i9kA	2hmyB	1	83	126	84	PHE	127	HIS	84	PHE	127	HIS
10mhA	2i9kA	2hmyB	-1	87	94	88	GLY	95	ASP	88	GLY	95	ASP
10mhA	2i9kA	2hmyB	-1	91	137	92	GLY	138	ASN	92	GLY	138	ASN
10mhA	2i9kA	2hmyB	-1	95	100	96	SER	101	PHE	96	SER	101	PHE
10mhA	2i9kA	2hmyB	-1	80	126	81	CYS	127	HIS	81	CYS	127	HIS
10mhA	2i9kA	2hmyB	-1	141	91	142	GLU	92	GLY	142	GLU	92	GLY
10mhA	2i9kA	2hmyB	-1	100	95	101	PHE	96	SER	101	PHE	96	SER
10mhA	2i9kA	2hmyB	-1	85	83	86	ILE	84	PHE	86	ILE	84	PHE
10mhA	2i9kA	2hmyB	-1	137	90	138	ASN	91	LYS	138	ASN	91	LYS
10mhA	2i9kA	2hmyB	-1	127	82	128	ASP	83	ALA	128	ASP	83	ALA
10mhA	2i9kA	2hmyB	1	91	83	92	GLY	84	PHE	92	GLY	84	PHE
10mhA	2i9kA	2hmyB	1	164	249	165	ARG	250	THR	165	ARG	250	THR
10mhA	2i9kA	2hmyB	-1	105	101	106	ARG	102	PHE	106	ARG	102	PHE
10mhA	2i9kA	2hmyB	-1	108	92	109	ARG	93	PHE	109	ARG	93	PHE
10mhA	2i9kA	2hmyB	1	100	92	101	PHE	93	PHE	101	PHE	93	PHE
10mhA	2i9kA	2hmyB	-1	80	131	81	CYS	132	THR	81	CYS	132	THR
10mhA	2i9kA	2hmyB	1	2	4	3	GLU	5	LYS	3	GLU	5	LYS
10mhA	2i9kA	2hmyB	1	83	120	84	PHE	121	VAL	84	PHE	121	VAL
10mhA	2i9kA	2hmyB	1	82	97	83	ALA	98	GLY	83	ALA	98	GLY
10mhA	2i9kA	2hmyB	1	135	92	136	VAL	93	PHE	136	VAL	93	PHE
10mhA	2i9kA	2hmyB	-1	0	2	1	MET	3	GLU	1	MET	3	GLU
10mhA	2i9kA	2hmyB	-1	142	92	143	LEU	93	PHE	143	LEU	93	PHE
10mhA	2i9kA	2hmyB	-1	2	29	3	GLU	30	SER	3	GLU	30	SER
10mhA	2i9kA	2hmyB	-1	92	138	93	PHE	139	THR	93	PHE	139	THR
10mhA	2i9kA	2hmyB	-1	90	137	91	LYS	138	ASN	91	LYS	138	ASN
10mhA	2i9kA	2hmyB	-1	134	94	135	VAL	95	ASP	135	VAL	95	ASP
10mhA	2i9kA	2hmyB	1	122	126	123	ASN	127	HIS	123	ASN	127	HIS
10mhA	2i9kA	2hmyB	1	83	119	84	PHE	120	ASN	84	PHE	120	ASN
10mhA	2i9kA	2hmyB	1	82	94	83	ALA	95	ASP	83	ALA	95	ASP
10mhA	2i9kA	2hmyB	-1	94	134	95	ASP	135	VAL	95	ASP	135	VAL
10mhA	2i9kA	2hmyB	1	249	164	250	THR	165	ARG	250	THR	165	ARG
10mhA	2i9kA	2hmyB	-1	94	87	95	ASP	88	GLY	95	ASP	88	GLY
10mhA	2i9kA	2hmyB	-1	104	92	105	ALA	93	PHE	105	ALA	93	PHE
10mhA	2i9kA	2hmyB	-1	99	81	100	LEU	82	GLN	100	LEU	82	GLN
10mhA	2i9kA	2hmyB	1	126	91	127	HIS	92	GLY	127	HIS	92	GLY
10mhA	2i9kA	2hmyB	-1	98	83	99	THR	84	PHE	99	THR	84	PHE
10mhA	2i9kA	2hmyB	1	96	79	97	ARG	80	PRO	97	ARG	80	PRO
10mhA	2i9kA	2hmyB	1	99	96	100	LEU	97	ARG	100	LEU	97	ARG
10mhA	2i9kA	2hmyB	1	81	96	82	GLN	97	ARG	82	GLN	97	ARG
10mhA	2i9kA	2hmyB	1	92	100	93	PHE	101	PHE	93	PHE	101	PHE
10mhA	2i9kA	2hmyB	1	131	92	132	THR	93	PHE	132	THR	93	PHE
10mhA	2i9kA	2hmyB	1	91	126	92	GLY	127	HIS	92	GLY	127	HIS
10mhA	2i9kA	2hmyB	1	4	2	5	LYS	3	GLU	5	LYS	3	GLU
10mhA	2i9kA	2hmyB	1	96	99	97	ARG	100	LEU	97	ARG	100	LEU
10mhA	2i9kA	2hmyB	-1	122	121	123	ASN	122	LYS	123	ASN	122	LYS
10mhA	2i9kA	2hmyB	1	91	82	92	GLY	83	ALA	92	GLY	83	ALA
10mhA	2i9kA	2hmyB	1	123	83	124	ALA	84	PHE	124	PHE	84	PHE
10mhA	2i9kA	2hmyB	-1	83	98	84	PHE	99	THR	84	PHE	99	THR
10mhA	2i9kA	2hmyB	-1	81	99	82	GLN	100	LEU	82	GLN	100	LEU
10mhA	2i9kA	2hmyB	-1	101	96	102	PHE	97	ARG	102	PHE	97	ARG
10mhA	2i9kA	2hmyB	1	92	134	93	PHE	135	VAL	93	PHE	135	VAL
10mhA	2i9kA	2hmyB	1	94	96	95	ASP	97	ARG	95	ASP	97	ARG
10mhA	2i9kA	2hmyB	-1	95	83	96	SER	84	PHE	96	SER	84	PHE
10mhA	2i9kA	2hmyB	1	83	123	84	PHE	124	ALA	84	PHE	124	PHE
10mhA	2i9kA	2hmyB	1	97	94	98	GLY	95	ASP	98	GLY	95	ASP
10mhA	2i9kA	2hmyB	1	90	93	91	LYS	94	GLU	91	LYS	94	GLU
10mhA	2i9kA	2hmyB	1	92	83	93	PHE	84	PHE	93	PHE	84	PHE
10mhA	2i9kA	2hmyB	1	122	89	123	ASN	90	GLN	123	ASN	90	GLN
10mhA	2i9kA	2hmyB	-1	126	80	127	HIS	81	CYS	127	HIS	81	CYS
10mhA	2i9kA	2hmyB	-1	101	105	102	PHE	106	ARG	102	PHE	106	ARG
10mhA	2i9kA	2hmyB	1	83	92	84	PHE	93	PHE	84	PHE	93	PHE
10mhA	2i9kA	2hmyB	-1	134	85	135	VAL	86	ILE	135	VAL	86	ILE
10mhA	2i9kA	2hmyB	-1	85	94	86	ILE	95	ASP	86	ILE	95	ASP
10mhA	2i9kA	2hmyB	-1	131	80	132	THR	81	CYS	132	THR	81	CYS
10mhA	2i9kA	2hmyB	-1	101	95	102	PHE	96	SER	102	PHE	96	SER
10mhA	2i9kA	2hmyB	-1	29	2	30	SER	3	GLU	30	SER	3	GLU
10mhA	2i9kA	2hmyB	-1	85	134	86	ILE	135	VAL	86	ILE	135	VAL
10mhA	2i9kA	2hmyB	-1	90	134	91	LYS	135	VAL	91	LYS	135	VAL
10mhA	2i9kA	2hmyB	1	253	81	254	TYR	82	GLN	254	TYR	82	GLN
10mhA	2i9kA	2hmyB	1	120	83	121	VAL	84	PHE	121	VAL	84	PHE
10mhA	2i9kA	2hmyB	1	85	122	86	ILE	123	ASN	86	ILE	123	ASN
10mhA	2i9kA	2hmyB	1	81	253	82	GLN	254	TYR	82	GLN	254	TYR
10mhA	2i9kA	2hmyB	1	83	91	84	PHE	92	GLY	84	PHE	92	GLY
10mhA	2i9kA	2hmyB	-1	121	122	122	LYS	123	ASN	122	LYS	123	ASN
10mhA	2i9kA	2hmyB	-1	2	0	3	GLU	1	MET	3	GLU	1	MET
10mhA	2i9kA	2hmyB	-1	91	138	92	GLY	139	THR	92	GLY	139	THR
10mhA	2i9kA	2hmyB	-1	138	91	139	THR	92	GLY	139	THR	92	GLY
10mhA	2i9kA	2hmyB	1	134	101	135	VAL	102	PHE	135	VAL	102	PHE
10mhA	2i9kA	2hmyB	1	89	122	90	GLN	123	ASN	90	GLN	123	ASN
10mhA	2i9kA	2hmyB	1	80	84	81	CYS	85	SER	81	CYS	85	SER
10mhA	2i9kA	2hmyB	-1	92	141	93	PHE	142	GLU	93	PHE	142	GLU
10mhA	2i9kA	2hmyB	-1	92	108	93	PHE	109	ARG	93	PHE	109	ARG
10mhA	2i9kA	2hmyB	1	105	108	106	ARG	109	ARG	106	ARG	109	ARG
10mhA	2i9kA	2hmyB	1	84	80	85	SER	81	CYS	85	SER	81	CYS
1a7vA	1mqvB	1mqvA	-1	29	30	30	ALA	31	LYS	30	ALA	31	LYS
1a7vA	1mqvB	1mqvA	1	1	5	2	THR	6	ALA	2	THR	6	ALA
1a7vA	1mqvB	1mqvA	-1	30	29	31	LYS	30	ALA	31	LYS	30	ALA
1a7vA	1mqvB	1mqvA	1	5	1	6	ALA	2	THR	6	ALA	2	THR
11asA	11asB	11asA	-1	187	183	191	LYS	187	ARG	191	LYS	187	ARG
11asA	11asB	11asA	-1	54	55	58	LYS	59	VAL	58	LYS	59	VAL
11asA	11asB	11asA	-1	55	54	59	VAL	58	LYS	59	VAL	58	LYS
11asA	11asB	11asA	1	179	241	183	LYS	245	ASP	183	LYS	245	ASP
11asA	11asB	11asA	-1	35	62	39	ARG	66	GLN	39	ARG	66	GLN
11asA	11asB	11asA	1	242	179	246	ALA	183	LYS	246	ALA	183	LYS
11asA	11asB	11asA	1	200	263	204	LYS	267	LEU	204	LYS	267	LEU
11asA	11asB	11asA	1	217	200	221	TRP	204	LYS	221	TRP	204	LYS
11asA	11asB	11asA	-1	54	63	58	LYS	67	PHE	58	LYS	67	PHE
11asA	11asB	11asA	-1	93	293	97	LYS	297	GLN	97	LYS	297	GLN
11asA	11asB	11asA	-1	93	91	97	LYS	95	HIS	97	LYS	95	HIS
11asA	11asB	11asA	-1	75	273	79	GLN	277	GLU	79	GLN	277	GLU
11asA	11asB	11asA	1	24	117	28	GLY	121	ARG	28	GLY	121	ARG
11asA	11asB	11asA	-1	293	93	297	GLN	97	LYS	297	GLN	97	LYS
11asA	11asB	11asA	-1	179	208	183	LYS	212	ASP	183	LYS	212	ASP
11asA	11asB	11asA	-1	119	117	123	MET	121	ARG	123	MET	121	ARG
11asA	11asB	11asA	-1	91	93	95	HIS	97	LYS	95	HIS	97	LYS
11asA	11asB	11asA	1	263	200	267	LEU	204	LYS	267	LEU	204	LYS
11asA	11asB	11asA	1	200	217	204	LYS	221	TRP	204	LYS	221	TRP
11asA	11asB	11asA	1	241	179	245	ASP	183	LYS	245	ASP	183	LYS
11asA	11asB	11asA	-1	62	35	66	GLN	39	ARG	66	GLN	39	ARG
11asA	11asB	11asA	-1	117	119	121	ARG	123	MET	121	ARG	123	MET
11asA	11asB	11asA	-1	273	40	277	GLU	44	THR	277	GLU	44	THR
11asA	11asB	11asA	-1	274	273	278	TRP	277	GLU	278	TRP	277	GLU
11asA	11asB	11asA	1	62	54	66	GLN	58	LYS	66	GLN	58	LYS
11asA	11asB	11asA	-1	54	61	58	LYS	65	ALA	58	LYS	65	ALA
11asA	11asB	11asA	-1	183	187	187	ARG	191	LYS	187	ARG	191	LYS
11asA	11asB	11asA	1	117	24	121	ARG	28	GLY	121	ARG	28	GLY
11asA	11asB	11asA	-1	273	274	277	GLU	278	TRP	277	GLU	278	TRP
11asA	11asB	11asA	1	183	179	187	ARG	183	LYS	187	ARG	183	LYS
11asA	11asB	11asA	1	179	242	183	LYS	246	ALA	183	LYS	246	ALA
11asA	11asB	11asA	-1	273	75	277	GLU	79	GLN	277	GLU	79	GLN
11asA	11asB	11asA	-1	61	54	65	ALA	58	LYS	65	ALA	58	LYS
11asA	11asB	11asA	-1	63	54	67	PHE	58	LYS	67	PHE	58	LYS
11asA	11asB	11asA	-1	40	273	44	THR	277	GLU	44	THR	277	GLU
11asA	11asB	11asA	1	179	183	183	LYS	187	ARG	183	LYS	187	ARG
11asA	11asB	11asA	-1	208	179	212	ASP	183	LYS	212	ASP	183	LYS
11asA	11asB	11asA	1	54	62	58	LYS	66	GLN	58	LYS	66	GLN
1a81A	1a81K	1a81C	1	109	59	152	PRO	68	ARG	152	PRO	68	ARG
1a81A	1a81K	1a81C	1	59	109	68	ARG	152	PRO	68	ARG	152	PRO
1ac6A	1ac6B	1ac6A	-1	96	94	99	LYS	97	ASN	99	LYS	97	ASN
1ac6A	1ac6B	1ac6A	-1	94	96	97	ASN	99	LYS	97	ASN	99	LYS
13gsA	14gsA	1aqxA	-1	159	124	175	LEU	140	LYS	175	LEU	140	LYS
13gsA	14gsA	1aqxA	1	34	48	49	TYR	64	GLN	36	GLU	64	GLN
13gsA	14gsA	1aqxA	-1	124	159	140	LYS	175	LEU	140	LYS	175	LEU
13gsA	14gsA	1aqxA	1	47	34	63	TYR	49	TYR	63	TYR	36	GLU
13gsA	14gsA	1aqxA	-1	147	144	163	GLU	160	LEU	163	GLU	160	LEU
13gsA	14gsA	1aqxA	1	48	34	64	GLN	49	TYR	64	GLN	36	GLU
13gsA	14gsA	1aqxA	-1	170	172	186	ARG	188	LYS	186	ARG	188	LYS
13gsA	14gsA	1aqxA	-1	34	32	49	TYR	34	THR	36	GLU	34	THR
13gsA	14gsA	1aqxA	1	34	47	49	TYR	63	TYR	36	GLU	63	TYR
13gsA	14gsA	1aqxA	-1	172	170	188	LYS	186	ARG	188	LYS	186	ARG
13gsA	14gsA	1aqxA	-1	144	147	160	LEU	163	GLU	160	LEU	163	GLU
13gsA	14gsA	1aqxA	1	104	101	120	LYS	117	ASP	120	LYS	117	ASP
13gsA	14gsA	1aqxA	-1	32	34	34	THR	49	TYR	34	THR	36	GLU
13gsA	14gsA	1aqxA	1	101	104	117	ASP	120	LYS	117	ASP	120	LYS
13pkA	16pkA	13pkC	-1	166	403	171	HIS	408	LYS	171	HIS	408	LYS
13pkA	16pkA	13pkC	-1	375	30	380	SER	35	THR	380	SER	35	THR
13pkA	16pkA	13pkC	1	403	220	408	LYS	225	GLN	408	LYS	225	GLN
13pkA	16pkA	13pkC	1	414	3	419	LYS	8	SER	419	LYS	8	SER
13pkA	16pkA	13pkC	1	413	0	418	ASP	5	GLU	418	ASP	5	GLU
13pkA	16pkA	13pkC	-1	33	36	38	TYR	41	ARG	38	TYR	41	ARG
13pkA	16pkA	13pkC	-1	406	403	411	PRO	408	LYS	411	PRO	408	LYS
13pkA	16pkA	13pkC	1	397	401	402	LEU	406	GLU	402	LEU	406	GLU
13pkA	16pkA	13pkC	-1	403	406	408	LYS	411	PRO	408	LYS	411	PRO
13pkA	16pkA	13pkC	1	225	199	230	MET	204	LEU	230	MET	204	LEU
13pkA	16pkA	13pkC	-1	399	403	404	LEU	408	LYS	404	LEU	408	LYS
13pkA	16pkA	13pkC	-1	223	266	228	ASP	271	LEU	228	ASP	271	LEU
13pkA	16pkA	13pkC	-1	222	225	227	LEU	230	MET	227	LEU	230	MET
13pkA	16pkA	13pkC	-1	34	371	39	ARG	376	GLY	39	ARG	376	GLY
13pkA	16pkA	13pkC	-1	414	412	419	LYS	417	ASP	419	LYS	417	ASP
13pkA	16pkA	13pkC	-1	225	397	230	MET	402	LEU	230	MET	402	LEU
13pkA	16pkA	13pkC	-1	221	394	226	LEU	399	GLY	226	LEU	399	GLY
13pkA	16pkA	13pkC	1	224	402	229	ASN	407	GLY	229	ASN	407	GLY
13pkA	16pkA	13pkC	1	254	214	259	LYS	219	LYS	259	LYS	219	LYS
13pkA	16pkA	13pkC	1	333	221	338	ASN	226	LEU	338	ASN	226	LEU
13pkA	16pkA	13pkC	-1	187	190	192	LEU	195	LYS	192	LEU	195	LYS
13pkA	16pkA	13pkC	-1	394	221	399	GLY	226	LEU	399	GLY	226	LEU
13pkA	16pkA	13pkC	-1	139	141	144	LYS	146	LYS	144	LYS	146	LYS
13pkA	16pkA	13pkC	-1	4	189	9	ILE	194	GLU	9	ILE	194	GLU
13pkA	16pkA	13pkC	-1	23	371	28	PRO	376	GLY	28	PRO	376	GLY
13pkA	16pkA	13pkC	-1	372	23	377	ASP	28	PRO	377	ASP	28	PRO
13pkA	16pkA	13pkC	1	378	379	383	GLU	384	LEU	383	GLU	384	LEU
13pkA	16pkA	13pkC	-1	375	23	380	SER	28	PRO	380	SER	28	PRO
13pkA	16pkA	13pkC	-1	403	405	408	LYS	410	LEU	408	LYS	410	LEU
13pkA	16pkA	13pkC	1	388	190	393	HIS	195	LYS	393	HIS	195	LYS
13pkA	16pkA	13pkC	1	0	1	5	GLU	6	LYS	5	GLU	6	LYS
13pkA	16pkA	13pkC	-1	400	228	405	LEU	233	ARG	405	LEU	233	ARG
13pkA	16pkA	13pkC	-1	190	187	195	LYS	192	LEU	195	LYS	192	LEU
13pkA	16pkA	13pkC	1	333	400	338	ASN	405	LEU	338	ASN	405	LEU
13pkA	16pkA	13pkC	1	398	405	403	GLU	410	LEU	403	GLU	410	LEU
13pkA	16pkA	13pkC	-1	167	60	172	ARG	65	ARG	172	ARG	65	ARG
13pkA	16pkA	13pkC	-1	405	403	410	LEU	408	LYS	410	LEU	408	LYS
13pkA	16pkA	13pkC	1	331	198	336	ILE	203	VAL	336	ILE	203	VAL
13pkA	16pkA	13pkC	-1	255	257	260	CYS	262	GLU	260	CYS	262	GLU
13pkA	16pkA	13pkC	1	133	62	138	LYS	67	LYS	138	LYS	67	LYS
13pkA	16pkA	13pkC	-1	197	198	202	LYS	203	VAL	202	LYS	203	VAL
13pkA	16pkA	13pkC	-1	401	224	406	GLU	229	ASN	406	GLU	229	ASN
13pkA	16pkA	13pkC	-1	220	259	225	GLN	264	LYS	225	GLN	264	LYS
13pkA	16pkA	13pkC	-1	403	399	408	LYS	404	LEU	408	LYS	404	LEU
13pkA	16pkA	13pkC	1	215	242	220	VAL	247	PHE	220	VAL	247	PHE
13pkA	16pkA	13pkC	1	220	401	225	GLN	406	GLU	225	GLN	406	GLU
13pkA	16pkA	13pkC	-1	412	414	417	ASP	419	LYS	417	ASP	419	LYS
13pkA	16pkA	13pkC	1	305	252	310	GLU	257	LYS	310	GLU	257	LYS
13pkA	16pkA	13pkC	1	225	198	230	MET	203	VAL	230	MET	203	VAL
13pkA	16pkA	13pkC	1	214	254	219	LYS	259	LYS	219	LYS	259	LYS
13pkA	16pkA	13pkC	1	333	331	338	ASN	336	ILE	338	ASN	336	ILE
13pkA	16pkA	13pkC	1	379	378	384	LEU	383	GLU	384	LEU	383	GLU
13pkA	16pkA	13pkC	-1	194	198	199	TYR	203	VAL	199	TYR	203	VAL
13pkA	16pkA	13pkC	1	198	331	203	VAL	336	ILE	203	VAL	336	ILE
13pkA	16pkA	13pkC	1	225	206	230	MET	211	LEU	230	MET	211	LEU
13pkA	16pkA	13pkC	-1	219	242	224	ILE	247	PHE	224	ILE	247	PHE
13pkA	16pkA	13pkC	1	194	190	199	TYR	195	LYS	199	TYR	195	LYS
13pkA	16pkA	13pkC	-1	30	375	35	THR	380	SER	35	THR	380	SER
13pkA	16pkA	13pkC	-1	252	287	257	LYS	292	THR	257	LYS	292	THR
13pkA	16pkA	13pkC	1	62	133	67	LYS	138	LYS	67	LYS	138	LYS
13pkA	16pkA	13pkC	-1	371	23	376	GLY	28	PRO	376	GLY	28	PRO
13pkA	16pkA	13pkC	1	1	0	6	LYS	5	GLU	6	LYS	5	GLU
13pkA	16pkA	13pkC	-1	60	217	65	ARG	222	ASP	65	ARG	222	ASP
13pkA	16pkA	13pkC	1	228	224	233	ARG	229	ASN	233	ARG	229	ASN
13pkA	16pkA	13pkC	-1	403	166	408	LYS	171	HIS	408	LYS	171	HIS
13pkA	16pkA	13pkC	1	210	221	215	VAL	226	LEU	215	VAL	226	LEU
13pkA	16pkA	13pkC	1	224	228	229	ASN	233	ARG	229	ASN	233	ARG
13pkA	16pkA	13pkC	-1	257	255	262	GLU	260	CYS	262	GLU	260	CYS
13pkA	16pkA	13pkC	1	405	398	410	LEU	403	GLU	410	LEU	403	GLU
13pkA	16pkA	13pkC	-1	266	223	271	LEU	228	ASP	271	LEU	228	ASP
13pkA	16pkA	13pkC	1	256	214	261	GLU	219	LYS	261	GLU	219	LYS
13pkA	16pkA	13pkC	1	206	225	211	LEU	230	MET	211	LEU	230	MET
13pkA	16pkA	13pkC	1	221	333	226	LEU	338	ASN	226	LEU	338	ASN
13pkA	16pkA	13pkC	-1	398	221	403	GLU	226	LEU	403	GLU	226	LEU
13pkA	16pkA	13pkC	1	198	206	203	VAL	211	LEU	203	VAL	211	LEU
13pkA	16pkA	13pkC	1	402	224	407	GLY	229	ASN	407	GLY	229	ASN
13pkA	16pkA	13pkC	1	221	210	226	LEU	215	VAL	226	LEU	215	VAL
13pkA	16pkA	13pkC	1	199	225	204	LEU	230	MET	204	LEU	230	MET
13pkA	16pkA	13pkC	-1	31	36	36	ASN	41	ARG	36	ASN	41	ARG
13pkA	16pkA	13pkC	1	224	199	229	ASN	204	LEU	229	ASN	204	LEU
13pkA	16pkA	13pkC	-1	23	372	28	PRO	377	ASP	28	PRO	377	ASP
13pkA	16pkA	13pkC	1	220	403	225	GLN	408	LYS	225	GLN	408	LYS
13pkA	16pkA	13pkC	-1	84	82	89	LYS	87	GLN	89	LYS	87	GLN
13pkA	16pkA	13pkC	-1	189	4	194	GLU	9	ILE	194	GLU	9	ILE
13pkA	16pkA	13pkC	1	225	331	230	MET	336	ILE	230	MET	336	ILE
13pkA	16pkA	13pkC	1	0	413	5	GLU	418	ASP	5	GLU	418	ASP
13pkA	16pkA	13pkC	-1	82	84	87	GLN	89	LYS	87	GLN	89	LYS
13pkA	16pkA	13pkC	-1	130	167	135	ARG	172	ARG	135	ARG	172	ARG
13pkA	16pkA	13pkC	-1	215	254	220	VAL	259	LYS	220	VAL	259	LYS
13pkA	16pkA	13pkC	-1	262	220	267	PHE	225	GLN	267	PHE	225	GLN
13pkA	16pkA	13pkC	1	3	414	8	SER	419	LYS	8	SER	419	LYS
13pkA	16pkA	13pkC	1	6	414	11	GLU	419	LYS	11	GLU	419	LYS
13pkA	16pkA	13pkC	-1	259	220	264	LYS	225	GLN	264	LYS	225	GLN
13pkA	16pkA	13pkC	-1	378	36	383	GLU	41	ARG	383	GLU	41	ARG
13pkA	16pkA	13pkC	1	414	6	419	LYS	11	GLU	419	LYS	11	GLU
13pkA	16pkA	13pkC	1	401	397	406	GLU	402	LEU	406	GLU	402	LEU
13pkA	16pkA	13pkC	-1	254	215	259	LYS	220	VAL	259	LYS	220	VAL
13pkA	16pkA	13pkC	-1	375	31	380	SER	36	ASN	380	SER	36	ASN
13pkA	16pkA	13pkC	1	189	414	194	GLU	419	LYS	194	GLU	419	LYS
13pkA	16pkA	13pkC	1	400	333	405	LEU	338	ASN	405	LEU	338	ASN
13pkA	16pkA	13pkC	-1	36	378	41	ARG	383	GLU	41	ARG	383	GLU
13pkA	16pkA	13pkC	-1	398	224	403	GLU	229	ASN	403	GLU	229	ASN
13pkA	16pkA	13pkC	1	215	262	220	VAL	267	PHE	220	VAL	267	PHE
13pkA	16pkA	13pkC	1	331	333	336	ILE	338	ASN	336	ILE	338	ASN
13pkA	16pkA	13pkC	-1	36	33	41	ARG	38	TYR	41	ARG	38	TYR
13pkA	16pkA	13pkC	-1	220	262	225	GLN	267	PHE	225	GLN	267	PHE
13pkA	16pkA	13pkC	-1	287	252	292	THR	257	LYS	292	THR	257	LYS
13pkA	16pkA	13pkC	1	242	215	247	PHE	220	VAL	247	PHE	220	VAL
13pkA	16pkA	13pkC	1	268	272	273	LYS	277	ASP	273	LYS	277	ASP
13pkA	16pkA	13pkC	-1	142	141	147	ASP	146	LYS	147	ASP	146	LYS
13pkA	16pkA	13pkC	-1	224	401	229	ASN	406	GLU	229	ASN	406	GLU
13pkA	16pkA	13pkC	-1	371	34	376	GLY	39	ARG	376	GLY	39	ARG
13pkA	16pkA	13pkC	-1	198	194	203	VAL	199	TYR	203	VAL	199	TYR
13pkA	16pkA	13pkC	1	262	215	267	PHE	220	VAL	267	PHE	220	VAL
13pkA	16pkA	13pkC	1	197	193	202	LYS	198	SER	202	LYS	198	SER
13pkA	16pkA	13pkC	-1	214	60	219	LYS	65	ARG	219	LYS	65	ARG
13pkA	16pkA	13pkC	-1	60	167	65	ARG	172	ARG	65	ARG	172	ARG
13pkA	16pkA	13pkC	-1	225	222	230	MET	227	LEU	230	MET	227	LEU
13pkA	16pkA	13pkC	1	214	256	219	LYS	261	GLU	219	LYS	261	GLU
13pkA	16pkA	13pkC	1	414	189	419	LYS	194	GLU	419	LYS	194	GLU
13pkA	16pkA	13pkC	-1	228	400	233	ARG	405	LEU	233	ARG	405	LEU
13pkA	16pkA	13pkC	1	193	197	198	SER	202	LYS	198	SER	202	LYS
13pkA	16pkA	13pkC	-1	31	375	36	ASN	380	SER	36	ASN	380	SER
13pkA	16pkA	13pkC	-1	221	398	226	LEU	403	GLU	226	LEU	403	GLU
13pkA	16pkA	13pkC	1	190	388	195	LYS	393	HIS	195	LYS	393	HIS
13pkA	16pkA	13pkC	-1	36	31	41	ARG	36	ASN	41	ARG	36	ASN
13pkA	16pkA	13pkC	-1	167	130	172	ARG	135	ARG	172	ARG	135	ARG
13pkA	16pkA	13pkC	-1	141	139	146	LYS	144	LYS	146	LYS	144	LYS
13pkA	16pkA	13pkC	-1	397	225	402	LEU	230	MET	402	LEU	230	MET
13pkA	16pkA	13pkC	1	199	224	204	LEU	229	ASN	204	LEU	229	ASN
13pkA	16pkA	13pkC	1	198	225	203	VAL	230	MET	203	VAL	230	MET
13pkA	16pkA	13pkC	1	190	194	195	LYS	199	TYR	195	LYS	199	TYR
13pkA	16pkA	13pkC	-1	242	219	247	PHE	224	ILE	247	PHE	224	ILE
13pkA	16pkA	13pkC	-1	23	375	28	PRO	380	SER	28	PRO	380	SER
13pkA	16pkA	13pkC	1	331	225	336	ILE	230	MET	336	ILE	230	MET
13pkA	16pkA	13pkC	1	206	198	211	LEU	203	VAL	211	LEU	203	VAL
13pkA	16pkA	13pkC	-1	198	197	203	VAL	202	LYS	203	VAL	202	LYS
13pkA	16pkA	13pkC	1	272	268	277	ASP	273	LYS	277	ASP	273	LYS
13pkA	16pkA	13pkC	1	252	305	257	LYS	310	GLU	257	LYS	310	GLU
13pkA	16pkA	13pkC	1	401	220	406	GLU	225	GLN	406	GLU	225	GLN
13pkA	16pkA	13pkC	-1	141	142	146	LYS	147	ASP	146	LYS	147	ASP
13pkA	16pkA	13pkC	-1	224	398	229	ASN	403	GLU	229	ASN	403	GLU
13pkA	16pkA	13pkC	-1	60	214	65	ARG	219	LYS	65	ARG	219	LYS
13pkA	16pkA	13pkC	-1	217	60	222	ASP	65	ARG	222	ASP	65	ARG
153lA	1lspA	153lA	1	46	42	47	ARG	43	LYS	47	ARG	43	GLN
153lA	1lspA	153lA	-1	42	45	43	LYS	46	ASP	43	GLN	46	ASP
153lA	1lspA	153lA	1	8	181	9	ASN	182	GLN	9	ASN	182	GLN
153lA	1lspA	153lA	1	181	8	182	GLN	9	ASN	182	GLN	9	ASN
153lA	1lspA	153lA	-1	41	42	42	LEU	43	LYS	42	LEU	43	GLN
153lA	1lspA	153lA	1	42	46	43	LYS	47	ARG	43	GLN	47	ARG
153lA	1lspA	153lA	-1	45	42	46	ASP	43	LYS	46	ASP	43	GLN
153lA	1lspA	153lA	-1	42	41	43	LYS	42	LEU	43	GLN	42	LEU
1ad1A	4hb7A	1ad1A	1	231	20	243	VAL	32	ARG	243	VAL	32	ARG
1ad1A	4hb7A	1ad1A	-1	123	120	135	ARG	132	ASN	135	ARG	132	ASN
1ad1A	4hb7A	1ad1A	1	15	12	27	GLU	24	ASN	27	GLU	24	ASN
1ad1A	4hb7A	1ad1A	1	27	20	39	GLU	32	ARG	39	GLU	32	ARG
1ad1A	4hb7A	1ad1A	-1	10	12	12	VAL	24	ASN	12	VAL	24	ASN
1ad1A	4hb7A	1ad1A	-1	120	130	132	ASN	142	GLU	132	ASN	142	GLU
1ad1A	4hb7A	1ad1A	-1	12	10	24	ASN	12	VAL	24	ASN	12	VAL
1ad1A	4hb7A	1ad1A	1	20	27	32	ARG	39	GLU	32	ARG	39	GLU
1ad1A	4hb7A	1ad1A	1	45	43	57	MET	55	HIS	57	MET	55	HIS
1ad1A	4hb7A	1ad1A	1	122	120	134	ASN	132	ASN	134	ASN	132	ASN
1ad1A	4hb7A	1ad1A	1	120	122	132	ASN	134	ASN	132	ASN	134	ASN
1ad1A	4hb7A	1ad1A	1	23	20	35	ALA	32	ARG	35	ALA	32	ARG
1ad1A	4hb7A	1ad1A	1	20	23	32	ARG	35	ALA	32	ARG	35	ALA
1ad1A	4hb7A	1ad1A	1	24	20	36	MET	32	ARG	36	MET	32	ARG
1ad1A	4hb7A	1ad1A	1	12	15	24	ASN	27	GLU	24	ASN	27	GLU
1ad1A	4hb7A	1ad1A	1	20	24	32	ARG	36	MET	32	ARG	36	MET
1ad1A	4hb7A	1ad1A	-1	120	123	132	ASN	135	ARG	132	ASN	135	ARG
1ad1A	4hb7A	1ad1A	1	20	231	32	ARG	243	VAL	32	ARG	243	VAL
1ad1A	4hb7A	1ad1A	-1	16	20	28	THR	32	ARG	28	SER	32	ARG
1ad1A	4hb7A	1ad1A	-1	130	120	142	GLU	132	ASN	142	GLU	132	ASN
1ad1A	4hb7A	1ad1A	1	43	45	55	HIS	57	MET	55	HIS	57	MET
1ad1A	4hb7A	1ad1A	-1	20	16	32	ARG	28	THR	32	ARG	28	SER
19hcA	19hcB	19hcA	1	277	279	278	ARG	280	ARG	278	ARG	280	ARG
19hcA	19hcB	19hcA	1	279	277	280	ARG	278	ARG	280	ARG	278	ARG
19hcA	19hcB	19hcA	-1	277	285	278	ARG	286	THR	278	ARG	286	THR
19hcA	19hcB	19hcA	-1	285	277	286	THR	278	ARG	286	THR	278	ARG
1a04A	1rnlA	1a04A	-1	195	130	212	GLN	135	THR	212	GLN	135	THR
1a04A	1rnlA	1a04A	-1	34	38	39	SER	43	GLN	39	SER	43	GLN
1a04A	1rnlA	1a04A	1	86	87	91	HIS	92	GLU	91	HIS	92	GLU
1a04A	1rnlA	1a04A	1	87	86	92	GLU	91	HIS	92	GLU	91	HIS
1a04A	1rnlA	1a04A	-1	195	194	212	GLN	211	HIS	212	GLN	211	HIS
1a04A	1rnlA	1a04A	-1	101	84	106	TYR	89	SER	106	TYR	89	SER
1a04A	1rnlA	1a04A	-1	130	195	135	THR	212	GLN	135	THR	212	GLN
1a04A	1rnlA	1a04A	1	151	194	168	ALA	211	HIS	168	ALA	211	HIS
1a04A	1rnlA	1a04A	1	88	86	93	GLU	91	HIS	93	GLU	91	HIS
1a04A	1rnlA	1a04A	-1	101	55	106	TYR	60	LEU	106	TYR	60	LEU
1a04A	1rnlA	1a04A	-1	83	104	88	VAL	109	LYS	88	VAL	109	LYS
1a04A	1rnlA	1a04A	1	194	151	211	HIS	168	ALA	211	HIS	168	ALA
1a04A	1rnlA	1a04A	-1	55	101	60	LEU	106	TYR	60	LEU	106	TYR
1a04A	1rnlA	1a04A	-1	182	138	199	LYS	155	GLN	199	LYS	155	GLN
1a04A	1rnlA	1a04A	-1	181	138	198	MET	155	GLN	198	MET	155	GLN
1a04A	1rnlA	1a04A	1	89	83	94	ASP	88	VAL	94	ASP	88	VAL
1a04A	1rnlA	1a04A	-1	138	181	155	GLN	198	MET	155	GLN	198	MET
1a04A	1rnlA	1a04A	-1	104	83	109	LYS	88	VAL	109	LYS	88	VAL
1a04A	1rnlA	1a04A	1	83	89	88	VAL	94	ASP	88	VAL	94	ASP
1a04A	1rnlA	1a04A	1	133	188	138	LEU	205	GLU	138	LEU	205	GLU
1a04A	1rnlA	1a04A	1	188	133	205	GLU	138	LEU	205	GLU	138	LEU
1a04A	1rnlA	1a04A	1	38	41	43	GLN	46	GLU	43	GLN	46	GLU
1a04A	1rnlA	1a04A	1	86	88	91	HIS	93	GLU	91	HIS	93	GLU
1a04A	1rnlA	1a04A	-1	101	89	106	TYR	94	ASP	106	TYR	94	ASP
1a04A	1rnlA	1a04A	-1	38	34	43	GLN	39	SER	43	GLN	39	SER
1a04A	1rnlA	1a04A	-1	194	195	211	HIS	212	GLN	211	HIS	212	GLN
1a04A	1rnlA	1a04A	-1	138	182	155	GLN	199	LYS	155	GLN	199	LYS
1a04A	1rnlA	1a04A	1	41	38	46	GLU	43	GLN	46	GLU	43	GLN
1a04A	1rnlA	1a04A	-1	167	0	184	GLU	5	GLU	184	GLU	5	GLU
1a04A	1rnlA	1a04A	1	129	101	134	LEU	106	TYR	134	LEU	106	TYR
1a04A	1rnlA	1a04A	-1	89	101	94	ASP	106	TYR	94	ASP	106	TYR
1a04A	1rnlA	1a04A	-1	41	72	46	GLU	77	LYS	46	GLU	77	LYS
1a04A	1rnlA	1a04A	-1	0	167	5	GLU	184	GLU	5	GLU	184	GLU
1a04A	1rnlA	1a04A	-1	72	41	77	LYS	46	GLU	77	LYS	46	GLU
1a04A	1rnlA	1a04A	-1	84	101	89	SER	106	TYR	89	SER	106	TYR
1a04A	1rnlA	1a04A	1	101	129	106	TYR	134	LEU	106	TYR	134	LEU
1adjA	1h4vB	1adyB	1	195	248	207	ASP	260	GLY	207	ASP	260	GLY
1adjA	1h4vB	1adyB	-1	51	273	53	GLY	291	LEU	53	GLY	291	LEU
1adjA	1h4vB	1adyB	-1	53	250	55	GLY	262	ASP	55	GLY	262	ASP
1adjA	1h4vB	1adyB	1	50	76	52	LYS	84	ALA	52	LYS	84	ALA
1adjA	1h4vB	1adyB	1	184	188	196	GLU	200	GLU	196	GLU	200	GLU
1adjA	1h4vB	1adyB	1	53	188	55	GLY	200	GLU	55	GLY	200	GLU
1adjA	1h4vB	1adyB	1	56	197	64	GLU	209	LYS	64	GLU	209	LYS
1adjA	1h4vB	1adyB	-1	250	53	262	ASP	55	GLY	262	ASP	55	GLY
1adjA	1h4vB	1adyB	1	192	249	204	ARG	261	LEU	204	ARG	261	LEU
1adjA	1h4vB	1adyB	-1	368	321	386	GLU	339	GLU	386	GLU	339	GLU
1adjA	1h4vB	1adyB	1	248	195	260	GLY	207	ASP	260	GLY	207	ASP
1adjA	1h4vB	1adyB	-1	63	61	71	ARG	69	GLN	71	ARG	69	GLN
1adjA	1h4vB	1adyB	-1	52	73	54	VAL	81	GLU	54	VAL	81	GLU
1adjA	1h4vB	1adyB	1	50	73	52	LYS	81	GLU	52	LYS	81	GLU
1adjA	1h4vB	1adyB	-1	357	353	375	LYS	371	GLU	375	LYS	371	GLU
1adjA	1h4vB	1adyB	1	104	109	112	ARG	121	TYR	112	ARG	121	TYR
1adjA	1h4vB	1adyB	-1	249	73	261	LEU	81	GLU	261	LEU	81	GLU
1adjA	1h4vB	1adyB	1	248	191	260	GLY	203	MET	260	GLY	203	MET
1adjA	1h4vB	1adyB	1	188	184	200	GLU	196	GLU	200	GLU	196	GLU
1adjA	1h4vB	1adyB	1	188	53	200	GLU	55	GLY	200	GLU	55	GLY
1adjA	1h4vB	1adyB	1	181	180	193	ASP	192	GLU	193	ASP	192	GLU
1adjA	1h4vB	1adyB	-1	273	51	291	LEU	53	GLY	291	LEU	53	GLY
1adjA	1h4vB	1adyB	1	249	50	261	LEU	52	LYS	261	LEU	52	LYS
1adjA	1h4vB	1adyB	-1	73	52	81	GLU	54	VAL	81	GLU	54	VAL
1adjA	1h4vB	1adyB	-1	353	357	371	GLU	375	LYS	371	GLU	375	LYS
1adjA	1h4vB	1adyB	1	180	181	192	GLU	193	ASP	192	GLU	193	ASP
1adjA	1h4vB	1adyB	-1	73	104	81	GLU	112	ARG	81	GLU	112	ARG
1adjA	1h4vB	1adyB	-1	50	46	52	LYS	48	GLN	52	LYS	48	GLN
1adjA	1h4vB	1adyB	1	50	251	52	LYS	263	TYR	52	LYS	263	TYR
1adjA	1h4vB	1adyB	1	198	181	210	SER	193	ASP	210	SER	193	ASP
1adjA	1h4vB	1adyB	-1	104	73	112	ARG	81	GLU	112	ARG	81	GLU
1adjA	1h4vB	1adyB	1	76	50	84	ALA	52	LYS	84	ALA	52	LYS
1adjA	1h4vB	1adyB	-1	48	52	50	PHE	54	VAL	50	PHE	54	VAL
1adjA	1h4vB	1adyB	1	244	242	256	ALA	254	GLU	256	ALA	254	GLU
1adjA	1h4vB	1adyB	1	109	104	121	TYR	112	ARG	121	TYR	112	ARG
1adjA	1h4vB	1adyB	-1	251	52	263	TYR	54	VAL	263	TYR	54	VAL
1adjA	1h4vB	1adyB	-1	73	249	81	GLU	261	LEU	81	GLU	261	LEU
1adjA	1h4vB	1adyB	-1	213	244	225	MET	256	ALA	225	MET	256	ALA
1adjA	1h4vB	1adyB	-1	52	249	54	VAL	261	LEU	54	VAL	261	LEU
1adjA	1h4vB	1adyB	1	54	184	56	ALA	196	GLU	56	ALA	196	GLU
1adjA	1h4vB	1adyB	-1	192	246	204	ARG	258	VAL	204	ARG	258	VAL
1adjA	1h4vB	1adyB	-1	52	76	54	VAL	84	ALA	54	VAL	84	ALA
1adjA	1h4vB	1adyB	-1	180	200	192	GLU	212	ARG	192	GLU	212	ARG
1adjA	1h4vB	1adyB	1	185	198	197	ARG	210	SER	197	ARG	210	SER
1adjA	1h4vB	1adyB	-1	76	51	84	ALA	53	GLY	84	ALA	53	GLY
1adjA	1h4vB	1adyB	-1	183	180	195	LYS	192	GLU	195	LYS	192	GLU
1adjA	1h4vB	1adyB	1	181	198	193	ASP	210	SER	193	ASP	210	SER
1adjA	1h4vB	1adyB	1	198	185	210	SER	197	ARG	210	SER	197	ARG
1adjA	1h4vB	1adyB	-1	372	368	390	ARG	386	GLU	390	ARG	386	GLU
1adjA	1h4vB	1adyB	-1	51	76	53	GLY	84	ALA	53	GLY	84	ALA
1adjA	1h4vB	1adyB	-1	246	192	258	VAL	204	ARG	258	VAL	204	ARG
1adjA	1h4vB	1adyB	-1	76	52	84	ALA	54	VAL	84	ALA	54	VAL
1adjA	1h4vB	1adyB	1	184	54	196	GLU	56	ALA	196	GLU	56	ALA
1adjA	1h4vB	1adyB	1	303	145	321	PHE	157	ARG	321	PHE	157	ARG
1adjA	1h4vB	1adyB	-1	200	180	212	ARG	192	GLU	212	ARG	192	GLU
1adjA	1h4vB	1adyB	-1	244	213	256	ALA	225	MET	256	ALA	225	MET
1adjA	1h4vB	1adyB	-1	368	372	386	GLU	390	ARG	386	GLU	390	ARG
1adjA	1h4vB	1adyB	-1	180	183	192	GLU	195	LYS	192	GLU	195	LYS
1adjA	1h4vB	1adyB	1	50	249	52	LYS	261	LEU	52	LYS	261	LEU
1adjA	1h4vB	1adyB	-1	321	368	339	GLU	386	GLU	339	GLU	386	GLU
1adjA	1h4vB	1adyB	1	251	50	263	TYR	52	LYS	263	TYR	52	LYS
1adjA	1h4vB	1adyB	-1	61	63	69	GLN	71	ARG	69	GLN	71	ARG
1adjA	1h4vB	1adyB	1	249	192	261	LEU	204	ARG	261	LEU	204	ARG
1adjA	1h4vB	1adyB	1	197	56	209	LYS	64	GLU	209	LYS	64	GLU
1adjA	1h4vB	1adyB	1	242	244	254	GLU	256	ALA	254	GLU	256	ALA
1adjA	1h4vB	1adyB	1	50	48	52	LYS	50	PHE	52	LYS	50	PHE
1adjA	1h4vB	1adyB	-1	249	52	261	LEU	54	VAL	261	LEU	54	VAL
1adjA	1h4vB	1adyB	-1	46	50	48	GLN	52	LYS	48	GLN	52	LYS
1adjA	1h4vB	1adyB	1	73	50	81	GLU	52	LYS	81	GLU	52	LYS
1adjA	1h4vB	1adyB	1	191	248	203	MET	260	GLY	203	MET	260	GLY
1adjA	1h4vB	1adyB	1	145	303	157	ARG	321	PHE	157	ARG	321	PHE
1adjA	1h4vB	1adyB	1	48	50	50	PHE	52	LYS	50	PHE	52	LYS
1adjA	1h4vB	1adyB	-1	52	251	54	VAL	263	TYR	54	VAL	263	TYR
1adjA	1h4vB	1adyB	-1	52	48	54	VAL	50	PHE	54	VAL	50	PHE
1a05A	1a05B	1a05A	1	47	76	48	ASP	77	ARG	48	ASP	77	ARG
1a05A	1a05B	1a05A	1	76	47	77	ARG	48	ASP	77	ARG	48	ASP
1a05A	1a05B	1a05A	-1	75	76	76	PRO	77	ARG	76	PRO	77	ARG
1a05A	1a05B	1a05A	-1	76	75	77	ARG	76	PRO	77	ARG	76	PRO
1a0aA	1a0aB	1a0aA	-1	59	55	59	ASN	55	HIS	59	ASN	55	HIS
1a0aA	1a0aB	1a0aA	-1	18	22	18	VAL	22	GLU	18	VAL	22	GLU
1a0aA	1a0aB	1a0aA	1	4	8	4	SER	8	ALA	4	SER	8	ALA
1a0aA	1a0aB	1a0aA	-1	59	56	59	ASN	56	LEU	59	ASN	56	LEU
1a0aA	1a0aB	1a0aA	1	51	47	51	ARG	47	GLU	51	ARG	47	GLU
1a0aA	1a0aB	1a0aA	-1	21	42	21	HIS	42	LYS	21	HIS	42	LYS
1a0aA	1a0aB	1a0aA	1	55	58	55	HIS	58	GLN	55	HIS	58	GLN
1a0aA	1a0aB	1a0aA	1	47	51	47	GLU	51	ARG	47	GLU	51	ARG
1a0aA	1a0aB	1a0aA	-1	7	11	7	HIS	11	ALA	7	HIS	11	ALA
1a0aA	1a0aB	1a0aA	1	2	5	2	ARG	5	HIS	2	ARG	5	HIS
1a0aA	1a0aB	1a0aA	1	48	51	48	ALA	51	ARG	48	ALA	51	ARG
1a0aA	1a0aB	1a0aA	1	15	12	15	ARG	12	ARG	15	ARG	12	ARG
1a0aA	1a0aB	1a0aA	-1	56	59	56	LEU	59	ASN	56	LEU	59	ASN
1a0aA	1a0aB	1a0aA	-1	13	12	13	ARG	12	ARG	13	ARG	12	ARG
1a0aA	1a0aB	1a0aA	-1	12	13	12	ARG	13	ARG	12	ARG	13	ARG
1a0aA	1a0aB	1a0aA	1	29	31	29	ALA	31	TRP	29	ALA	31	TRP
1a0aA	1a0aB	1a0aA	1	52	29	52	TYR	29	ALA	52	TYR	29	ALA
1a0aA	1a0aB	1a0aA	1	58	55	58	GLN	55	HIS	58	GLN	55	HIS
1a0aA	1a0aB	1a0aA	-1	42	21	42	LYS	21	HIS	42	LYS	21	HIS
1a0aA	1a0aB	1a0aA	-1	31	35	31	TRP	35	ASN	31	TRP	35	ASN
1a0aA	1a0aB	1a0aA	1	29	52	29	ALA	52	TYR	29	ALA	52	TYR
1a0aA	1a0aB	1a0aA	1	22	21	22	GLU	21	HIS	22	GLU	21	HIS
1a0aA	1a0aB	1a0aA	-1	6	4	6	LYS	4	SER	6	LYS	4	SER
1a0aA	1a0aB	1a0aA	-1	28	31	28	PRO	31	TRP	28	PRO	31	TRP
1a0aA	1a0aB	1a0aA	1	31	29	31	TRP	29	ALA	31	TRP	29	ALA
1a0aA	1a0aB	1a0aA	1	21	25	21	HIS	25	SER	21	HIS	25	SER
1a0aA	1a0aB	1a0aA	-1	35	32	35	ASN	32	LYS	35	ASN	32	LYS
1a0aA	1a0aB	1a0aA	1	33	34	33	GLN	34	GLN	33	GLN	34	GLN
1a0aA	1a0aB	1a0aA	-1	10	13	10	GLN	13	ARG	10	GLN	13	ARG
1a0aA	1a0aB	1a0aA	1	32	24	32	LYS	24	ALA	32	LYS	24	ALA
1a0aA	1a0aB	1a0aA	1	34	33	34	GLN	33	GLN	34	GLN	33	GLN
1a0aA	1a0aB	1a0aA	-1	35	31	35	ASN	31	TRP	35	ASN	31	TRP
1a0aA	1a0aB	1a0aA	-1	31	34	31	TRP	34	GLN	31	TRP	34	GLN
1a0aA	1a0aB	1a0aA	1	25	21	25	SER	21	HIS	25	SER	21	HIS
1a0aA	1a0aB	1a0aA	-1	32	35	32	LYS	35	ASN	32	LYS	35	ASN
1a0aA	1a0aB	1a0aA	-1	13	10	13	ARG	10	GLN	13	ARG	10	GLN
1a0aA	1a0aB	1a0aA	-1	31	28	31	TRP	28	PRO	31	TRP	28	PRO
1a0aA	1a0aB	1a0aA	-1	11	7	11	ALA	7	HIS	11	ALA	7	HIS
1a0aA	1a0aB	1a0aA	1	12	15	12	ARG	15	ARG	12	ARG	15	ARG
1a0aA	1a0aB	1a0aA	-1	4	6	4	SER	6	LYS	4	SER	6	LYS
1a0aA	1a0aB	1a0aA	1	21	22	21	HIS	22	GLU	21	HIS	22	GLU
1a0aA	1a0aB	1a0aA	1	13	42	13	ARG	42	LYS	13	ARG	42	LYS
1a0aA	1a0aB	1a0aA	1	42	13	42	LYS	13	ARG	42	LYS	13	ARG
1a0aA	1a0aB	1a0aA	-1	34	31	34	GLN	31	TRP	34	GLN	31	TRP
1a0aA	1a0aB	1a0aA	-1	22	18	22	GLU	18	VAL	22	GLU	18	VAL
1a0aA	1a0aB	1a0aA	-1	55	59	55	HIS	59	ASN	55	HIS	59	ASN
1a0aA	1a0aB	1a0aA	1	24	32	24	ALA	32	LYS	24	ALA	32	LYS
1a0aA	1a0aB	1a0aA	1	5	2	5	HIS	2	ARG	5	HIS	2	ARG
1a0aA	1a0aB	1a0aA	1	51	48	51	ARG	48	ALA	51	ARG	48	ALA
1a0aA	1a0aB	1a0aA	1	8	4	8	ALA	4	SER	8	ALA	4	SER
1adwA	4bxvA	4bwtB	1	45	54	46	LYS	55	SER	46	LYS	55	SER
1adwA	4bxvA	4bwtB	1	12	18	13	SER	19	GLU	13	SER	19	GLU
1adwA	4bxvA	4bwtB	1	18	12	19	GLU	13	SER	19	GLU	13	SER
1adwA	4bxvA	4bwtB	1	54	45	55	SER	46	LYS	55	SER	46	LYS
1ae1B	1ae1A	1ae1B	-1	71	67	87	LYS	83	THR	87	LYS	83	THR
1ae1B	1ae1A	1ae1B	-1	51	50	67	GLU	66	ARG	67	GLU	66	ARG
1ae1B	1ae1A	1ae1B	-1	47	50	63	GLU	66	ARG	63	GLU	66	ARG
1ae1B	1ae1A	1ae1B	-1	40	44	56	LYS	60	GLU	56	LYS	60	GLU
1ae1B	1ae1A	1ae1B	1	43	40	59	ASP	56	LYS	59	ASP	56	LYS
1ae1B	1ae1A	1ae1B	1	40	43	56	LYS	59	ASP	56	LYS	59	ASP
1ae1B	1ae1A	1ae1B	1	196	200	225	ASN	229	LYS	225	ASN	229	LYS
1ae1B	1ae1A	1ae1B	1	208	189	237	LYS	205	LEU	237	LYS	205	LEU
1ae1B	1ae1A	1ae1B	-1	50	47	66	ARG	63	GLU	66	ARG	63	GLU
1ae1B	1ae1A	1ae1B	-1	50	51	66	ARG	67	GLU	66	ARG	67	GLU
1ae1B	1ae1A	1ae1B	1	40	39	56	LYS	55	GLU	56	LYS	55	GLU
1ae1B	1ae1A	1ae1B	-1	67	71	83	THR	87	LYS	83	THR	87	LYS
1ae1B	1ae1A	1ae1B	1	200	196	229	LYS	225	ASN	229	LYS	225	ASN
1ae1B	1ae1A	1ae1B	1	39	40	55	GLU	56	LYS	55	GLU	56	LYS
1ae1B	1ae1A	1ae1B	1	189	208	205	LEU	237	LYS	205	LEU	237	LYS
1ae1B	1ae1A	1ae1B	-1	44	40	60	GLU	56	LYS	60	GLU	56	LYS
1ae7A	4e4cA	1ae7A	1	60	63	61	PHE	64	MET	67	PHE	70	MET
1ae7A	4e4cA	1ae7A	1	88	61	89	VAL	62	PRO	95	VAL	68	PRO
1ae7A	4e4cA	1ae7A	1	61	88	62	PRO	89	VAL	68	PRO	95	VAL
1ae7A	4e4cA	1ae7A	-1	63	82	64	MET	83	LYS	70	MET	89	LYS
1ae7A	4e4cA	1ae7A	1	3	0	4	GLN	1	ASN	4	GLN	1	ASN
1ae7A	4e4cA	1ae7A	1	62	61	63	LYS	62	PRO	69	LYS	68	PRO
1ae7A	4e4cA	1ae7A	-1	85	63	86	LEU	64	MET	92	LEU	70	MET
1ae7A	4e4cA	1ae7A	1	0	3	1	ASN	4	GLN	1	ASN	4	GLN
1ae7A	4e4cA	1ae7A	1	88	64	89	VAL	65	SER	95	VAL	71	SER
1ae7A	4e4cA	1ae7A	-1	62	88	63	LYS	89	VAL	69	LYS	95	VAL
1ae7A	4e4cA	1ae7A	1	0	65	1	ASN	66	ALA	1	ASN	72	ALA
1ae7A	4e4cA	1ae7A	-1	88	62	89	VAL	63	LYS	95	VAL	69	LYS
1ae7A	4e4cA	1ae7A	1	51	61	52	TYR	62	PRO	52	TYR	68	PRO
1ae7A	4e4cA	1ae7A	-1	62	3	63	LYS	4	GLN	69	LYS	4	GLN
1ae7A	4e4cA	1ae7A	1	65	0	66	ALA	1	ASN	72	ALA	1	ASN
1ae7A	4e4cA	1ae7A	1	64	88	65	SER	89	VAL	71	SER	95	VAL
1ae7A	4e4cA	1ae7A	-1	3	62	4	GLN	63	LYS	4	GLN	69	LYS
1ae7A	4e4cA	1ae7A	-1	85	62	86	LEU	63	LYS	92	LEU	69	LYS
1ae7A	4e4cA	1ae7A	1	61	62	62	PRO	63	LYS	68	PRO	69	LYS
1ae7A	4e4cA	1ae7A	-1	51	0	52	TYR	1	ASN	52	TYR	1	ASN
1ae7A	4e4cA	1ae7A	-1	54	60	55	ALA	61	PHE	55	ALA	67	PHE
1ae7A	4e4cA	1ae7A	-1	63	85	64	MET	86	LEU	70	MET	92	LEU
1ae7A	4e4cA	1ae7A	-1	60	88	61	PHE	89	VAL	67	PHE	95	VAL
1ae7A	4e4cA	1ae7A	1	63	60	64	MET	61	PHE	70	MET	67	PHE
1ae7A	4e4cA	1ae7A	-1	66	62	67	TYR	63	LYS	73	TYR	69	LYS
1ae7A	4e4cA	1ae7A	-1	51	60	52	TYR	61	PHE	52	TYR	67	PHE
1ae7A	4e4cA	1ae7A	-1	62	85	63	LYS	86	LEU	69	LYS	92	LEU
1ae7A	4e4cA	1ae7A	1	61	51	62	PRO	52	TYR	68	PRO	52	TYR
1ae7A	4e4cA	1ae7A	-1	0	51	1	ASN	52	TYR	1	ASN	52	TYR
1ae7A	4e4cA	1ae7A	-1	62	66	63	LYS	67	TYR	69	LYS	73	TYR
1ae7A	4e4cA	1ae7A	-1	60	54	61	PHE	55	ALA	67	PHE	55	ALA
1ae7A	4e4cA	1ae7A	1	54	61	55	ALA	62	PRO	55	ALA	68	PRO
1ae7A	4e4cA	1ae7A	1	60	64	61	PHE	65	SER	67	PHE	71	SER
1ae7A	4e4cA	1ae7A	-1	82	63	83	LYS	64	MET	89	LYS	70	MET
1ae7A	4e4cA	1ae7A	-1	1	0	2	LEU	1	ASN	2	LEU	1	ASN
1ae7A	4e4cA	1ae7A	1	1	62	2	LEU	63	LYS	2	LEU	69	LYS
1ae7A	4e4cA	1ae7A	-1	60	51	61	PHE	52	TYR	67	PHE	52	TYR
1ae7A	4e4cA	1ae7A	-1	0	1	1	ASN	2	LEU	1	ASN	2	LEU
1ae7A	4e4cA	1ae7A	1	62	1	63	LYS	2	LEU	69	LYS	2	LEU
1ae7A	4e4cA	1ae7A	-1	60	62	61	PHE	63	LYS	67	PHE	69	LYS
1ae7A	4e4cA	1ae7A	-1	88	60	89	VAL	61	PHE	95	VAL	67	PHE
1ae7A	4e4cA	1ae7A	1	61	54	62	PRO	55	ALA	68	PRO	55	ALA
1ae7A	4e4cA	1ae7A	-1	62	60	63	LYS	61	PHE	69	LYS	67	PHE
1ae7A	4e4cA	1ae7A	1	64	60	65	SER	61	PHE	71	SER	67	PHE
1a0gB	4daaA	1daaA	-1	106	104	107	VAL	105	ASN	107	VAL	105	ASN
1a0gB	4daaA	1daaA	-1	78	74	79	LYS	75	GLU	79	LYS	75	GLU
1a0gB	4daaA	1daaA	-1	95	104	96	SER	105	ASN	96	SER	105	ASN
1a0gB	4daaA	1daaA	1	172	227	173	ASN	228	HIS	173	ASN	228	HIS
1a0gB	4daaA	1daaA	-1	69	70	70	HIS	71	GLN	70	HIS	71	GLN
1a0gB	4daaA	1daaA	1	253	254	254	LYS	255	LEU	254	LYS	255	LEU
1a0gB	4daaA	1daaA	-1	104	106	105	ASN	107	VAL	105	ASN	107	VAL
1a0gB	4daaA	1daaA	-1	78	77	79	LYS	78	GLU	79	LYS	78	GLU
1a0gB	4daaA	1daaA	1	70	67	71	GLN	68	LYS	71	GLN	68	LYS
1a0gB	4daaA	1daaA	-1	77	78	78	GLU	79	LYS	78	GLU	79	LYS
1a0gB	4daaA	1daaA	-1	74	78	75	GLU	79	LYS	75	GLU	79	LYS
1a0gB	4daaA	1daaA	-1	104	95	105	ASN	96	SER	105	ASN	96	SER
1a0gB	4daaA	1daaA	1	67	70	68	LYS	71	GLN	68	LYS	71	GLN
1a0gB	4daaA	1daaA	1	227	172	228	HIS	173	ASN	228	HIS	173	ASN
1a0gB	4daaA	1daaA	1	105	103	106	THR	104	GLU	106	THR	104	GLU
1a0gB	4daaA	1daaA	1	254	253	255	LEU	254	LYS	255	LEU	254	LYS
1a0gB	4daaA	1daaA	-1	70	69	71	GLN	70	HIS	71	GLN	70	HIS
1a0gB	4daaA	1daaA	1	103	105	104	GLU	106	THR	104	GLU	106	THR
1ae9A	1ae9B	1ae9A	-1	135	131	312	SER	308	HIS	312	SER	308	HIS
1ae9A	1ae9B	1ae9A	1	36	131	213	VAL	308	HIS	213	VAL	308	HIS
1ae9A	1ae9B	1ae9A	1	131	109	308	HIS	286	SER	308	HIS	286	SER
1ae9A	1ae9B	1ae9A	1	109	131	286	SER	308	HIS	286	SER	308	HIS
1ae9A	1ae9B	1ae9A	-1	134	131	311	ARG	308	HIS	311	ARG	308	HIS
1ae9A	1ae9B	1ae9A	-1	131	134	308	HIS	311	ARG	308	HIS	311	ARG
1ae9A	1ae9B	1ae9A	-1	131	135	308	HIS	312	SER	308	HIS	312	SER
1ae9A	1ae9B	1ae9A	1	131	36	308	HIS	213	VAL	308	HIS	213	VAL
1aeiA	1dm5E	1aeiC	-1	249	253	251	GLU	255	HIS	251	GLU	255	HIS
1aeiA	1dm5E	1aeiC	-1	6	9	8	LYS	11	ALA	8	LYS	11	ALA
1aeiA	1dm5E	1aeiC	-1	18	22	20	GLU	24	LYS	20	GLU	24	LYS
1aeiA	1dm5E	1aeiC	1	263	91	265	LYS	93	GLN	265	LYS	93	GLN
1aeiA	1dm5E	1aeiC	-1	22	57	24	LYS	59	PHE	24	LYS	59	PHE
1aeiA	1dm5E	1aeiC	-1	253	288	255	HIS	290	TYR	255	HIS	290	TYR
1aeiA	1dm5E	1aeiC	1	6	2	8	LYS	4	GLN	8	LYS	4	GLN
1aeiA	1dm5E	1aeiC	1	187	191	189	GLU	193	ASN	189	GLU	193	ASN
1aeiA	1dm5E	1aeiC	-1	253	249	255	HIS	251	GLU	255	HIS	251	GLU
1aeiA	1dm5E	1aeiC	-1	305	306	307	LYS	308	ASP	307	LYS	308	ASP
1aeiA	1dm5E	1aeiC	1	233	187	235	LEU	189	GLU	235	LEU	189	GLU
1aeiA	1dm5E	1aeiC	-1	262	263	264	ASP	265	LYS	264	ASP	265	LYS
1aeiA	1dm5E	1aeiC	1	91	263	93	GLN	265	LYS	93	GLN	265	LYS
1aeiA	1dm5E	1aeiC	-1	9	6	11	ALA	8	LYS	11	ALA	8	LYS
1aeiA	1dm5E	1aeiC	-1	263	262	265	LYS	264	ASP	265	LYS	264	ASP
1aeiA	1dm5E	1aeiC	1	191	187	193	ASN	189	GLU	193	ASN	189	GLU
1aeiA	1dm5E	1aeiC	1	263	94	265	LYS	96	ALA	265	LYS	96	ALA
1aeiA	1dm5E	1aeiC	1	94	263	96	ALA	265	LYS	96	ALA	265	LYS
1aeiA	1dm5E	1aeiC	-1	22	21	24	LYS	23	ARG	24	LYS	23	ARG
1aeiA	1dm5E	1aeiC	-1	85	83	87	ASP	85	LYS	87	ASP	85	LYS
1aeiA	1dm5E	1aeiC	-1	131	130	133	GLU	132	LYS	133	GLU	132	LYS
1aeiA	1dm5E	1aeiC	1	2	6	4	GLN	8	LYS	4	GLN	8	LYS
1aeiA	1dm5E	1aeiC	-1	130	131	132	LYS	133	GLU	132	LYS	133	GLU
1aeiA	1dm5E	1aeiC	-1	306	305	308	ASP	307	LYS	308	ASP	307	LYS
1aeiA	1dm5E	1aeiC	1	187	233	189	GLU	235	LEU	189	GLU	235	LEU
1aeiA	1dm5E	1aeiC	-1	57	22	59	PHE	24	LYS	59	PHE	24	LYS
1aeiA	1dm5E	1aeiC	-1	21	22	23	ARG	24	LYS	23	ARG	24	LYS
1aeiA	1dm5E	1aeiC	-1	288	253	290	TYR	255	HIS	290	TYR	255	HIS
1aeiA	1dm5E	1aeiC	-1	22	18	24	LYS	20	GLU	24	LYS	20	GLU
1aeiA	1dm5E	1aeiC	-1	83	85	85	LYS	87	ASP	85	LYS	87	ASP
1af0A	1srpA	1smpA	1	188	197	192	ALA	201	ASP	192	ALA	201	ASP
1af0A	1srpA	1smpA	-1	212	186	216	TYR	190	TYR	216	TYR	190	TYR
1af0A	1srpA	1smpA	-1	187	212	191	ASN	216	TYR	191	ASN	216	TYR
1af0A	1srpA	1smpA	1	190	192	194	GLU	196	ASN	194	GLU	196	ASN
1af0A	1srpA	1smpA	-1	68	142	72	VAL	146	GLN	72	VAL	146	GLN
1af0A	1srpA	1smpA	-1	188	212	192	ALA	216	TYR	192	ALA	216	TYR
1af0A	1srpA	1smpA	-1	187	182	191	ASN	186	HIS	191	ASN	186	HIS
1af0A	1srpA	1smpA	-1	186	212	190	TYR	216	TYR	190	TYR	216	TYR
1af0A	1srpA	1smpA	-1	182	187	186	HIS	191	ASN	186	HIS	191	ASN
1af0A	1srpA	1smpA	-1	110	108	114	ASN	112	LYS	114	ASN	112	LYS
1af0A	1srpA	1smpA	-1	161	83	165	ALA	87	GLN	165	ALA	87	GLN
1af0A	1srpA	1smpA	-1	212	187	216	TYR	191	ASN	216	TYR	191	ASN
1af0A	1srpA	1smpA	-1	187	190	191	ASN	194	GLU	191	ASN	194	GLU
1af0A	1srpA	1smpA	-1	108	110	112	LYS	114	ASN	112	LYS	114	ASN
1af0A	1srpA	1smpA	-1	142	68	146	GLN	72	VAL	146	GLN	72	VAL
1af0A	1srpA	1smpA	1	185	187	189	ASP	191	ASN	189	ASP	191	ASN
1af0A	1srpA	1smpA	-1	83	161	87	GLN	165	ALA	87	GLN	165	ALA
1af0A	1srpA	1smpA	-1	190	187	194	GLU	191	ASN	194	GLU	191	ASN
1af0A	1srpA	1smpA	1	187	185	191	ASN	189	ASP	191	ASN	189	ASP
1af0A	1srpA	1smpA	-1	194	192	198	THR	196	ASN	198	THR	196	ASN
1af0A	1srpA	1smpA	-1	212	188	216	TYR	192	ALA	216	TYR	192	ALA
1af0A	1srpA	1smpA	1	192	190	196	ASN	194	GLU	196	ASN	194	GLU
1af0A	1srpA	1smpA	1	197	188	201	ASP	192	ALA	201	ASP	192	ALA
1af0A	1srpA	1smpA	-1	192	194	196	ASN	198	THR	196	ASN	198	THR
1af2A	1ctuA	1af2A	1	266	264	267	ASP	265	LYS	267	ASP	265	LYS
1af2A	1ctuA	1af2A	1	257	215	258	GLN	216	GLU	258	GLN	216	GLU
1af2A	1ctuA	1af2A	1	264	266	265	LYS	267	ASP	265	LYS	267	ASP
1af2A	1ctuA	1af2A	1	215	257	216	GLU	258	GLN	216	GLU	258	GLN
1af2A	1ctuA	1af2A	1	116	178	117	LYS	179	GLU	117	LYS	179	GLU
1af2A	1ctuA	1af2A	1	178	116	179	GLU	117	LYS	179	GLU	117	LYS
1a0kA	3nulA	1a0kA	-1	53	94	55	GLU	96	LYS	55	GLU	96	LYS
1a0kA	3nulA	1a0kA	-1	94	53	96	LYS	55	GLU	96	LYS	55	GLU
1a0lA	2zecD	4mpuB	1	190	137	206	GLN	153	ARG	221	GLN	168	ARG
1a0lA	2zecD	4mpuB	1	140	66	156	PRO	82	TYR	171	PRO	97	TYR
1a0lA	2zecD	4mpuB	1	142	66	158	PHE	82	TYR	173	PHE	97	TYR
1a0lA	2zecD	4mpuB	1	141	66	157	PRO	82	TYR	172	PRO	97	TYR
1a0lA	2zecD	4mpuB	-1	172	154	188	ARG	170	ASN	203	ARG	185	ASN
1a0lA	2zecD	4mpuB	1	105	104	121	HIS	120	SER	136	HIS	135	SER
1a0lA	2zecD	4mpuB	1	104	105	120	SER	121	HIS	135	SER	136	HIS
1a0lA	2zecD	4mpuB	1	66	141	82	TYR	157	PRO	97	TYR	172	PRO
1a0lA	2zecD	4mpuB	1	137	190	153	ARG	206	GLN	168	ARG	221	GLN
1a0lA	2zecD	4mpuB	1	66	140	82	TYR	156	PRO	97	TYR	171	PRO
1a0lA	2zecD	4mpuB	1	66	142	82	TYR	158	PHE	97	TYR	173	PHE
1a0lA	2zecD	4mpuB	-1	154	172	170	ASN	188	ARG	185	ASN	203	ARG
1af7A	1bc5A	1af7A	1	191	102	207	GLU	118	ARG	207	GLU	118	ARG
1af7A	1bc5A	1af7A	-1	13	55	29	ARG	71	SER	29	ARG	71	SER
1af7A	1bc5A	1af7A	1	97	237	113	ARG	253	LYS	113	ARG	253	LYS
1af7A	1bc5A	1af7A	1	260	239	276	ARG	255	ASP	276	ARG	255	ASP
1af7A	1bc5A	1af7A	1	43	3	59	ARG	19	ARG	59	ARG	19	ARG
1af7A	1bc5A	1af7A	-1	255	268	271	ARG	284	SER	271	ARG	284	SER
1af7A	1bc5A	1af7A	1	222	223	238	LYS	239	THR	238	LYS	239	THR
1af7A	1bc5A	1af7A	1	239	260	255	ASP	276	ARG	255	ASP	276	ARG
1af7A	1bc5A	1af7A	1	5	1	21	ALA	17	THR	21	ALA	17	THR
1af7A	1bc5A	1af7A	1	2	5	18	GLN	21	ALA	18	GLN	21	ALA
1af7A	1bc5A	1af7A	-1	55	13	71	SER	29	ARG	71	SER	29	ARG
1af7A	1bc5A	1af7A	-1	225	222	241	GLN	238	LYS	241	GLN	238	LYS
1af7A	1bc5A	1af7A	-1	97	96	113	ARG	112	ARG	113	ARG	112	ARG
1af7A	1bc5A	1af7A	1	15	12	31	CYS	28	ARG	31	CYS	28	ARG
1af7A	1bc5A	1af7A	-1	2	48	18	GLN	64	ASP	18	GLN	64	ASP
1af7A	1bc5A	1af7A	-1	222	225	238	LYS	241	GLN	238	LYS	241	GLN
1af7A	1bc5A	1af7A	-1	149	181	165	SER	197	ARG	165	SER	197	ARG
1af7A	1bc5A	1af7A	1	102	191	118	ARG	207	GLU	118	ARG	207	GLU
1af7A	1bc5A	1af7A	1	52	48	68	ARG	64	ASP	68	ARG	64	ASP
1af7A	1bc5A	1af7A	1	133	102	149	LYS	118	ARG	149	LYS	118	ARG
1af7A	1bc5A	1af7A	-1	43	2	59	ARG	18	GLN	59	ARG	18	GLN
1af7A	1bc5A	1af7A	-1	48	2	64	ASP	18	GLN	64	ASP	18	GLN
1af7A	1bc5A	1af7A	1	13	16	29	ARG	32	GLN	29	ARG	32	GLN
1af7A	1bc5A	1af7A	1	1	5	17	THR	21	ALA	17	THR	21	ALA
1af7A	1bc5A	1af7A	1	48	52	64	ASP	68	ARG	64	ASP	68	ARG
1af7A	1bc5A	1af7A	1	4	43	20	LEU	59	ARG	20	LEU	59	ARG
1af7A	1bc5A	1af7A	-1	96	97	112	ARG	113	ARG	112	ARG	113	ARG
1af7A	1bc5A	1af7A	1	222	226	238	LYS	242	GLU	238	LYS	242	GLU
1af7A	1bc5A	1af7A	1	237	97	253	LYS	113	ARG	253	LYS	113	ARG
1af7A	1bc5A	1af7A	-1	10	13	26	HIS	29	ARG	26	HIS	29	ARG
1af7A	1bc5A	1af7A	-1	51	13	67	GLY	29	ARG	67	GLY	29	ARG
1af7A	1bc5A	1af7A	-1	2	43	18	GLN	59	ARG	18	GLN	59	ARG
1af7A	1bc5A	1af7A	-1	52	55	68	ARG	71	SER	68	ARG	71	SER
1af7A	1bc5A	1af7A	-1	55	52	71	SER	68	ARG	71	SER	68	ARG
1af7A	1bc5A	1af7A	-1	43	1	59	ARG	17	THR	59	ARG	17	THR
1af7A	1bc5A	1af7A	-1	255	258	271	ARG	274	SER	271	ARG	274	SER
1af7A	1bc5A	1af7A	-1	4	2	20	LEU	18	GLN	20	LEU	18	GLN
1af7A	1bc5A	1af7A	-1	13	10	29	ARG	26	HIS	29	ARG	26	HIS
1af7A	1bc5A	1af7A	1	223	222	239	THR	238	LYS	239	THR	238	LYS
1af7A	1bc5A	1af7A	-1	181	149	197	ARG	165	SER	197	ARG	165	SER
1af7A	1bc5A	1af7A	-1	268	255	284	SER	271	ARG	284	SER	271	ARG
1af7A	1bc5A	1af7A	1	16	13	32	GLN	29	ARG	32	GLN	29	ARG
1af7A	1bc5A	1af7A	1	12	15	28	ARG	31	CYS	28	ARG	31	CYS
1af7A	1bc5A	1af7A	1	43	4	59	ARG	20	LEU	59	ARG	20	LEU
1af7A	1bc5A	1af7A	-1	8	12	24	ASP	28	ARG	24	ASP	28	ARG
1af7A	1bc5A	1af7A	-1	258	255	274	SER	271	ARG	274	SER	271	ARG
1af7A	1bc5A	1af7A	1	3	4	19	ARG	20	LEU	19	ARG	20	LEU
1af7A	1bc5A	1af7A	1	97	238	113	ARG	254	PRO	113	ARG	254	PRO
1af7A	1bc5A	1af7A	1	3	43	19	ARG	59	ARG	19	ARG	59	ARG
1af7A	1bc5A	1af7A	1	238	97	254	PRO	113	ARG	254	PRO	113	ARG
1af7A	1bc5A	1af7A	1	102	133	118	ARG	149	LYS	118	ARG	149	LYS
1af7A	1bc5A	1af7A	1	4	3	20	LEU	19	ARG	20	LEU	19	ARG
1af7A	1bc5A	1af7A	-1	13	51	29	ARG	67	GLY	29	ARG	67	GLY
1af7A	1bc5A	1af7A	1	226	222	242	GLU	238	LYS	242	GLU	238	LYS
1af7A	1bc5A	1af7A	-1	1	43	17	THR	59	ARG	17	THR	59	ARG
1af7A	1bc5A	1af7A	1	5	2	21	ALA	18	GLN	21	ALA	18	GLN
1af7A	1bc5A	1af7A	-1	2	4	18	GLN	20	LEU	18	GLN	20	LEU
1af7A	1bc5A	1af7A	-1	12	8	28	ARG	24	ASP	28	ARG	24	ASP
1afa1	1fifB	1afa2	-1	117	124	190	TYR	197	GLY	190	TYR	197	GLY
1afa1	1fifB	1afa2	1	117	93	190	TYR	166	GLY	190	TYR	166	GLY
1afa1	1fifB	1afa2	-1	116	125	189	TRP	198	GLU	189	TRP	198	GLU
1afa1	1fifB	1afa2	-1	121	143	194	LEU	216	ARG	194	LEU	216	ALA
1afa1	1fifB	1afa2	-1	118	116	191	GLY	189	TRP	191	GLY	189	TRP
1afa1	1fifB	1afa2	-1	117	123	190	TYR	196	GLY	190	TYR	196	GLY
1afa1	1fifB	1afa2	1	36	69	109	LYS	142	GLU	109	LYS	142	GLU
1afa1	1fifB	1afa2	1	117	92	190	TYR	165	GLU	190	TYR	165	GLU
1afa1	1fifB	1afa2	-1	140	121	213	SER	194	LEU	213	SER	194	LEU
1afa1	1fifB	1afa2	1	93	117	166	GLY	190	TYR	166	GLY	190	TYR
1afa1	1fifB	1afa2	-1	124	117	197	GLY	190	TYR	197	GLY	190	TYR
1afa1	1fifB	1afa2	-1	121	142	194	LEU	215	GLN	194	LEU	215	GLN
1afa1	1fifB	1afa2	-1	115	117	188	ASP	190	TYR	188	ASP	190	TYR
1afa1	1fifB	1afa2	-1	142	121	215	GLN	194	LEU	215	GLN	194	LEU
1afa1	1fifB	1afa2	-1	119	121	192	HIS	194	LEU	192	HIS	194	LEU
1afa1	1fifB	1afa2	1	111	109	184	ASP	182	LYS	184	ASP	182	LYS
1afa1	1fifB	1afa2	-1	116	118	189	TRP	191	GLY	189	TRP	191	GLY
1afa1	1fifB	1afa2	-1	123	117	196	GLY	190	TYR	196	GLY	190	TYR
1afa1	1fifB	1afa2	1	109	111	182	LYS	184	ASP	182	LYS	184	ASP
1afa1	1fifB	1afa2	1	92	117	165	GLU	190	TYR	165	GLU	190	TYR
1afa1	1fifB	1afa2	-1	140	119	213	SER	192	HIS	213	SER	192	HIS
1afa1	1fifB	1afa2	-1	121	119	194	LEU	192	HIS	194	LEU	192	HIS
1afa1	1fifB	1afa2	1	69	36	142	GLU	109	LYS	142	GLU	109	LYS
1afa1	1fifB	1afa2	-1	143	121	216	ARG	194	LEU	216	ALA	194	LEU
1afa1	1fifB	1afa2	-1	121	140	194	LEU	213	SER	194	LEU	213	SER
1afa1	1fifB	1afa2	-1	119	140	192	HIS	213	SER	192	HIS	213	SER
1afa1	1fifB	1afa2	-1	117	115	190	TYR	188	ASP	190	TYR	188	ASP
1afa1	1fifB	1afa2	-1	125	116	198	GLU	189	TRP	198	GLU	189	TRP
1afsA	1lwiA	1ralA	1	24	30	25	VAL	34	VAL	25	VAL	34	VAL
1afsA	1lwiA	1ralA	-1	220	299	227	TRP	306	ASN	227	TRP	306	ASN
1afsA	1lwiA	1ralA	-1	203	0	207	LYS	1	MET	207	LYS	1	MET
1afsA	1lwiA	1ralA	1	265	29	272	PHE	33	GLU	272	PHE	33	GLU
1afsA	1lwiA	1ralA	1	127	125	131	ARG	129	PHE	131	ARG	129	PHE
1afsA	1lwiA	1ralA	-1	146	92	150	ALA	96	ARG	150	ALA	96	ARG
1afsA	1lwiA	1ralA	-1	220	218	227	TRP	225	LYS	227	TRP	225	LYS
1afsA	1lwiA	1ralA	1	2	5	3	SER	6	LEU	3	SER	6	LEU
1afsA	1lwiA	1ralA	1	153	92	157	ALA	96	ARG	157	ALA	96	ARG
1afsA	1lwiA	1ralA	-1	221	218	228	VAL	225	LYS	228	VAL	225	LYS
1afsA	1lwiA	1ralA	1	300	213	307	ASN	217	CYS	307	ASN	217	CYS
1afsA	1lwiA	1ralA	1	138	136	142	VAL	140	GLU	142	VAL	140	GLU
1afsA	1lwiA	1ralA	-1	269	215	276	ARG	219	LEU	276	ARG	219	LEU
1afsA	1lwiA	1ralA	1	27	56	31	LYS	60	GLU	31	LYS	60	GLU
1afsA	1lwiA	1ralA	-1	125	116	129	PHE	120	MET	129	PHE	120	MET
1afsA	1lwiA	1ralA	1	136	138	140	GLU	142	VAL	140	GLU	142	VAL
1afsA	1lwiA	1ralA	-1	271	267	278	LYS	274	ALA	278	LYS	274	ALA
1afsA	1lwiA	1ralA	1	255	280	262	GLN	287	GLN	262	GLN	287	GLN
1afsA	1lwiA	1ralA	1	106	73	110	TYR	77	GLU	110	TYR	77	GLU
1afsA	1lwiA	1ralA	-1	255	3	262	GLN	4	ILE	262	GLN	4	ILE
1afsA	1lwiA	1ralA	1	92	153	96	ARG	157	ALA	96	ARG	157	ALA
1afsA	1lwiA	1ralA	1	279	281	286	PHE	288	LEU	286	PHE	288	LEU
1afsA	1lwiA	1ralA	1	135	116	139	PHE	120	MET	139	PHE	120	MET
1afsA	1lwiA	1ralA	1	72	106	76	ARG	110	TYR	76	ARG	110	TYR
1afsA	1lwiA	1ralA	-1	278	242	285	GLU	249	LYS	285	GLU	249	LYS
1afsA	1lwiA	1ralA	-1	242	243	249	LYS	250	GLN	249	LYS	250	GLN
1afsA	1lwiA	1ralA	-1	116	114	120	MET	118	PHE	120	MET	118	PHE
1afsA	1lwiA	1ralA	-1	116	82	120	MET	86	TRP	120	MET	86	TRP
1afsA	1lwiA	1ralA	1	224	296	231	LYS	303	PHE	231	LYS	303	PHE
1afsA	1lwiA	1ralA	-1	251	3	258	ARG	4	ILE	258	ARG	4	ILE
1afsA	1lwiA	1ralA	1	52	27	56	GLU	31	LYS	56	GLU	31	LYS
1afsA	1lwiA	1ralA	-1	279	275	286	PHE	282	GLN	286	PHE	282	GLN
1afsA	1lwiA	1ralA	1	42	3	46	PHE	4	ILE	46	PHE	4	ILE
1afsA	1lwiA	1ralA	-1	3	1	4	ILE	2	ASP	4	ILE	2	ASP
1afsA	1lwiA	1ralA	1	73	106	77	GLU	110	TYR	77	GLU	110	TYR
1afsA	1lwiA	1ralA	1	3	18	4	ILE	19	LEU	4	ILE	19	LEU
1afsA	1lwiA	1ralA	-1	267	271	274	ALA	278	LYS	274	ALA	278	LYS
1afsA	1lwiA	1ralA	1	155	92	159	LEU	96	ARG	159	LEU	96	ARG
1afsA	1lwiA	1ralA	-1	114	116	118	PHE	120	MET	118	PHE	120	MET
1afsA	1lwiA	1ralA	1	132	135	136	LYS	139	PHE	136	LYS	139	PHE
1afsA	1lwiA	1ralA	1	125	127	129	PHE	131	ARG	129	PHE	131	ARG
1afsA	1lwiA	1ralA	1	29	265	33	GLU	272	PHE	33	GLU	272	PHE
1afsA	1lwiA	1ralA	-1	116	125	120	MET	129	PHE	120	MET	129	PHE
1afsA	1lwiA	1ralA	-1	106	155	110	TYR	159	LEU	110	TYR	159	LEU
1afsA	1lwiA	1ralA	-1	123	127	127	ILE	131	ARG	127	ILE	131	ARG
1afsA	1lwiA	1ralA	1	213	300	217	CYS	307	ASN	217	CYS	307	ASN
1afsA	1lwiA	1ralA	-1	300	220	307	ASN	227	TRP	307	ASN	227	TRP
1afsA	1lwiA	1ralA	-1	257	2	264	GLY	3	SER	264	GLY	3	SER
1afsA	1lwiA	1ralA	1	139	171	143	ASP	175	ARG	143	ASP	175	ARG
1afsA	1lwiA	1ralA	1	106	108	110	TYR	112	ASP	110	TYR	112	ASP
1afsA	1lwiA	1ralA	-1	127	123	131	ARG	127	ILE	131	ARG	127	ILE
1afsA	1lwiA	1ralA	1	108	106	112	ASP	110	TYR	112	ASP	110	TYR
1afsA	1lwiA	1ralA	-1	215	269	219	LEU	276	ARG	219	LEU	276	ARG
1afsA	1lwiA	1ralA	1	106	72	110	TYR	76	ARG	110	TYR	76	ARG
1afsA	1lwiA	1ralA	-1	269	229	276	ARG	236	LEU	276	ARG	236	LEU
1afsA	1lwiA	1ralA	-1	296	223	303	PHE	230	GLN	303	PHE	230	GLN
1afsA	1lwiA	1ralA	1	168	167	172	GLN	171	ARG	172	GLN	171	ARG
1afsA	1lwiA	1ralA	-1	275	279	282	GLN	286	PHE	282	GLN	286	PHE
1afsA	1lwiA	1ralA	-1	32	29	36	LYS	33	GLU	36	LYS	33	GLU
1afsA	1lwiA	1ralA	-1	3	251	4	ILE	258	ARG	4	ILE	258	ARG
1afsA	1lwiA	1ralA	-1	242	278	249	LYS	285	GLU	249	LYS	285	GLU
1afsA	1lwiA	1ralA	-1	6	5	7	ARG	6	LEU	7	ARG	6	LEU
1afsA	1lwiA	1ralA	1	27	53	31	LYS	57	VAL	31	LYS	57	VAL
1afsA	1lwiA	1ralA	-1	92	89	96	ARG	93	GLU	96	ARG	93	GLU
1afsA	1lwiA	1ralA	1	2	277	3	SER	284	PHE	3	SER	284	PHE
1afsA	1lwiA	1ralA	1	133	135	137	LEU	139	PHE	137	LEU	139	PHE
1afsA	1lwiA	1ralA	-1	299	220	306	ASN	227	TRP	306	ASN	227	TRP
1afsA	1lwiA	1ralA	-1	229	269	236	LEU	276	ARG	236	LEU	276	ARG
1afsA	1lwiA	1ralA	-1	255	1	262	GLN	2	ASP	262	GLN	2	ASP
1afsA	1lwiA	1ralA	1	24	27	25	VAL	31	LYS	25	VAL	31	LYS
1afsA	1lwiA	1ralA	-1	1	3	2	ASP	4	ILE	2	ASP	4	ILE
1afsA	1lwiA	1ralA	1	274	3	281	THR	4	ILE	281	THR	4	ILE
1afsA	1lwiA	1ralA	-1	218	220	225	LYS	227	TRP	225	LYS	227	TRP
1afsA	1lwiA	1ralA	1	0	43	1	MET	47	ARG	1	MET	47	ARG
1afsA	1lwiA	1ralA	1	241	243	248	TYR	250	GLN	248	TYR	250	GLN
1afsA	1lwiA	1ralA	1	281	279	288	LEU	286	PHE	288	LEU	286	PHE
1afsA	1lwiA	1ralA	-1	243	242	250	GLN	249	LYS	250	GLN	249	LYS
1afsA	1lwiA	1ralA	1	171	139	175	ARG	143	ASP	175	ARG	143	ASP
1afsA	1lwiA	1ralA	1	24	53	25	VAL	57	VAL	25	VAL	57	VAL
1afsA	1lwiA	1ralA	1	298	300	305	TYR	307	ASN	305	TYR	307	ASN
1afsA	1lwiA	1ralA	1	217	300	221	SER	307	ASN	221	SER	307	ASN
1afsA	1lwiA	1ralA	-1	219	24	226	THR	25	VAL	226	THR	25	VAL
1afsA	1lwiA	1ralA	-1	220	217	227	TRP	221	SER	227	TRP	221	SER
1afsA	1lwiA	1ralA	1	167	168	171	ARG	172	GLN	171	ARG	172	GLN
1afsA	1lwiA	1ralA	1	30	24	34	VAL	25	VAL	34	VAL	25	VAL
1afsA	1lwiA	1ralA	1	4	43	5	SER	47	ARG	5	SER	47	ARG
1afsA	1lwiA	1ralA	-1	28	56	32	ASP	60	GLU	32	ASP	60	GLU
1afsA	1lwiA	1ralA	1	41	0	45	GLY	1	MET	45	GLY	1	MET
1afsA	1lwiA	1ralA	-1	223	296	230	GLN	303	PHE	230	GLN	303	PHE
1afsA	1lwiA	1ralA	1	56	27	60	GLU	31	LYS	60	GLU	31	LYS
1afsA	1lwiA	1ralA	1	243	241	250	GLN	248	TYR	250	GLN	248	TYR
1afsA	1lwiA	1ralA	-1	3	255	4	ILE	262	GLN	4	ILE	262	GLN
1afsA	1lwiA	1ralA	1	135	133	139	PHE	137	LEU	139	PHE	137	LEU
1afsA	1lwiA	1ralA	1	300	298	307	ASN	305	TYR	307	ASN	305	TYR
1afsA	1lwiA	1ralA	1	18	3	19	LEU	4	ILE	19	LEU	4	ILE
1afsA	1lwiA	1ralA	-1	89	92	93	GLU	96	ARG	93	GLU	96	ARG
1afsA	1lwiA	1ralA	-1	217	220	221	SER	227	TRP	221	SER	227	TRP
1afsA	1lwiA	1ralA	-1	220	298	227	TRP	305	TYR	227	TRP	305	TYR
1afsA	1lwiA	1ralA	1	41	3	45	GLY	4	ILE	45	GLY	4	ILE
1afsA	1lwiA	1ralA	-1	29	32	33	GLU	36	LYS	33	GLU	36	LYS
1afsA	1lwiA	1ralA	-1	298	220	305	TYR	227	TRP	305	TYR	227	TRP
1afsA	1lwiA	1ralA	1	43	0	47	ARG	1	MET	47	ARG	1	MET
1afsA	1lwiA	1ralA	1	3	274	4	ILE	281	THR	4	ILE	281	THR
1afsA	1lwiA	1ralA	1	92	155	96	ARG	159	LEU	96	ARG	159	LEU
1afsA	1lwiA	1ralA	-1	28	25	32	ASP	26	PRO	32	ASP	26	PRO
1afsA	1lwiA	1ralA	-1	1	255	2	ASP	262	GLN	2	ASP	262	GLN
1afsA	1lwiA	1ralA	-1	242	279	249	LYS	286	PHE	249	LYS	286	PHE
1afsA	1lwiA	1ralA	1	27	52	31	LYS	56	GLU	31	LYS	56	GLU
1afsA	1lwiA	1ralA	-1	5	6	6	LEU	7	ARG	6	LEU	7	ARG
1afsA	1lwiA	1ralA	1	3	42	4	ILE	46	PHE	4	ILE	46	PHE
1afsA	1lwiA	1ralA	1	277	2	284	PHE	3	SER	284	PHE	3	SER
1afsA	1lwiA	1ralA	-1	2	257	3	SER	264	GLY	3	SER	264	GLY
1afsA	1lwiA	1ralA	-1	82	116	86	TRP	120	MET	86	TRP	120	MET
1afsA	1lwiA	1ralA	1	53	24	57	VAL	25	VAL	57	VAL	25	VAL
1afsA	1lwiA	1ralA	-1	28	30	32	ASP	34	VAL	32	ASP	34	VAL
1afsA	1lwiA	1ralA	-1	218	221	225	LYS	228	VAL	225	LYS	228	VAL
1afsA	1lwiA	1ralA	1	300	217	307	ASN	221	SER	307	ASN	221	SER
1afsA	1lwiA	1ralA	-1	0	203	1	MET	207	LYS	1	MET	207	LYS
1afsA	1lwiA	1ralA	-1	30	28	34	VAL	32	ASP	34	VAL	32	ASP
1afsA	1lwiA	1ralA	1	3	41	4	ILE	45	GLY	4	ILE	45	GLY
1afsA	1lwiA	1ralA	-1	279	242	286	PHE	249	LYS	286	PHE	249	LYS
1afsA	1lwiA	1ralA	-1	92	91	96	ARG	95	VAL	96	ARG	95	VAL
1afsA	1lwiA	1ralA	-1	220	300	227	TRP	307	ASN	227	TRP	307	ASN
1afsA	1lwiA	1ralA	-1	91	92	95	VAL	96	ARG	95	VAL	96	ARG
1afsA	1lwiA	1ralA	1	280	255	287	GLN	262	GLN	287	GLN	262	GLN
1afsA	1lwiA	1ralA	-1	92	146	96	ARG	150	ALA	96	ARG	150	ALA
1afsA	1lwiA	1ralA	1	53	27	57	VAL	31	LYS	57	VAL	31	LYS
1afsA	1lwiA	1ralA	1	27	24	31	LYS	25	VAL	31	LYS	25	VAL
1afsA	1lwiA	1ralA	1	296	224	303	PHE	231	LYS	303	PHE	231	LYS
1afsA	1lwiA	1ralA	-1	212	299	216	TYR	306	ASN	216	TYR	306	ASN
1afsA	1lwiA	1ralA	1	247	244	254	LEU	251	THR	254	LEU	251	THR
1afsA	1lwiA	1ralA	-1	155	106	159	LEU	110	TYR	159	LEU	110	TYR
1afsA	1lwiA	1ralA	-1	299	212	306	ASN	216	TYR	306	ASN	216	TYR
1afsA	1lwiA	1ralA	1	0	41	1	MET	45	GLY	1	MET	45	GLY
1afsA	1lwiA	1ralA	-1	25	28	26	PRO	32	ASP	26	PRO	32	ASP
1afsA	1lwiA	1ralA	1	244	247	251	THR	254	LEU	251	THR	254	LEU
1afsA	1lwiA	1ralA	1	43	4	47	ARG	5	SER	47	ARG	5	SER
1afsA	1lwiA	1ralA	-1	56	28	60	GLU	32	ASP	60	GLU	32	ASP
1afsA	1lwiA	1ralA	-1	24	219	25	VAL	226	THR	25	VAL	226	THR
1afsA	1lwiA	1ralA	1	135	132	139	PHE	136	LYS	139	PHE	136	LYS
1afsA	1lwiA	1ralA	1	116	135	120	MET	139	PHE	120	MET	139	PHE
1afsA	1lwiA	1ralA	1	5	2	6	LEU	3	SER	6	LEU	3	SER
1afvA	2pwoA	1afvA	1	7	3	9	GLN	5	ASN	9	GLN	5	ASN
1afvA	2pwoA	1afvA	1	142	63	144	MET	65	ALA	144	MET	65	ALA
1afvA	2pwoA	1afvA	-1	8	117	10	MET	119	THR	10	MET	119	THR
1afvA	2pwoA	1afvA	-1	117	8	119	THR	10	MET	119	THR	10	MET
1afvA	2pwoA	1afvA	-1	116	0	118	MET	2	ILE	118	MET	2	ILE
1afvA	2pwoA	1afvA	-1	18	19	20	LEU	21	ASN	20	LEU	21	ASN
1afvA	2pwoA	1afvA	1	3	7	5	ASN	9	GLN	5	ASN	9	GLN
1afvA	2pwoA	1afvA	-1	2	5	4	GLN	7	GLN	4	GLN	7	GLN
1afvA	2pwoA	1afvA	1	1	11	3	VAL	13	GLN	3	VAL	13	GLN
1afvA	2pwoA	1afvA	-1	126	1	128	GLU	3	VAL	128	GLU	3	VAL
1afvA	2pwoA	1afvA	1	122	118	124	ILE	120	HIS	124	ILE	120	HIS
1afvA	2pwoA	1afvA	1	84	98	86	VAL	100	ARG	86	VAL	100	ARG
1afvA	2pwoA	1afvA	1	60	57	62	HIS	59	VAL	62	HIS	59	VAL
1afvA	2pwoA	1afvA	-1	83	85	85	PRO	87	HIS	85	PRO	87	HIS
1afvA	2pwoA	1afvA	-1	3	2	5	ASN	4	GLN	5	ASN	4	GLN
1afvA	2pwoA	1afvA	1	2	6	4	GLN	8	GLY	4	GLN	8	GLY
1afvA	2pwoA	1afvA	1	8	2	10	MET	4	GLN	10	MET	4	GLN
1afvA	2pwoA	1afvA	-1	138	141	140	LYS	143	ARG	140	LYS	143	ARG
1afvA	2pwoA	1afvA	1	9	3	11	VAL	5	ASN	11	VAL	5	ASN
1afvA	2pwoA	1afvA	1	142	143	144	MET	145	TYR	144	MET	145	TYR
1afvA	2pwoA	1afvA	-1	16	19	18	ARG	21	ASN	18	ARG	21	ASN
1afvA	2pwoA	1afvA	-1	141	138	143	ARG	140	LYS	143	ARG	140	LYS
1afvA	2pwoA	1afvA	1	23	19	25	LYS	21	ASN	25	LYS	21	ASN
1afvA	2pwoA	1afvA	-1	60	62	62	HIS	64	ALA	62	HIS	64	ALA
1afvA	2pwoA	1afvA	-1	130	127	132	ARG	129	ILE	132	ARG	129	ILE
1afvA	2pwoA	1afvA	-1	62	60	64	ALA	62	HIS	64	ALA	62	HIS
1afvA	2pwoA	1afvA	-1	1	116	3	VAL	118	MET	3	VAL	118	MET
1afvA	2pwoA	1afvA	1	19	23	21	ASN	25	LYS	21	ASN	25	LYS
1afvA	2pwoA	1afvA	-1	15	16	17	PRO	18	ARG	17	PRO	18	ARG
1afvA	2pwoA	1afvA	-1	69	73	71	GLU	75	GLU	71	GLU	75	GLU
1afvA	2pwoA	1afvA	-1	1	126	3	VAL	128	GLU	3	VAL	128	GLU
1afvA	2pwoA	1afvA	1	57	60	59	VAL	62	HIS	59	VAL	62	HIS
1afvA	2pwoA	1afvA	-1	19	18	21	ASN	20	LEU	21	ASN	20	LEU
1afvA	2pwoA	1afvA	1	98	82	100	ARG	84	HIS	100	ARG	84	HIS
1afvA	2pwoA	1afvA	-1	43	2	45	GLU	4	GLN	45	GLU	4	GLN
1afvA	2pwoA	1afvA	-1	116	1	118	MET	3	VAL	118	MET	3	VAL
1afvA	2pwoA	1afvA	-1	46	0	48	THR	2	ILE	48	THR	2	ILE
1afvA	2pwoA	1afvA	1	3	6	5	ASN	8	GLY	5	ASN	8	GLY
1afvA	2pwoA	1afvA	-1	4	1	6	LEU	3	VAL	6	LEU	3	VAL
1afvA	2pwoA	1afvA	-1	138	137	140	LYS	139	ASN	140	LYS	139	ASN
1afvA	2pwoA	1afvA	-1	85	83	87	HIS	85	PRO	87	HIS	85	PRO
1afvA	2pwoA	1afvA	-1	130	126	132	ARG	128	GLU	132	ARG	128	GLU
1afvA	2pwoA	1afvA	-1	1	44	3	VAL	46	GLY	3	VAL	46	GLY
1afvA	2pwoA	1afvA	-1	113	0	115	ILE	2	ILE	115	ILE	2	ILE
1afvA	2pwoA	1afvA	-1	2	43	4	GLN	45	GLU	4	GLN	45	GLU
1afvA	2pwoA	1afvA	1	0	8	2	ILE	10	MET	2	ILE	10	MET
1afvA	2pwoA	1afvA	-1	88	84	90	PRO	86	VAL	90	PRO	86	VAL
1afvA	2pwoA	1afvA	1	85	89	87	HIS	91	ILE	87	HIS	91	ILE
1afvA	2pwoA	1afvA	-1	109	110	111	LEU	112	GLN	111	LEU	112	GLN
1afvA	2pwoA	1afvA	-1	84	88	86	VAL	90	PRO	86	VAL	90	PRO
1afvA	2pwoA	1afvA	-1	0	46	2	ILE	48	THR	2	ILE	48	THR
1afvA	2pwoA	1afvA	-1	96	82	98	GLU	84	HIS	98	GLU	84	HIS
1afvA	2pwoA	1afvA	-1	73	69	75	GLU	71	GLU	75	GLU	71	GLU
1afvA	2pwoA	1afvA	1	2	8	4	GLN	10	MET	4	GLN	10	MET
1afvA	2pwoA	1afvA	1	8	0	10	MET	2	ILE	10	MET	2	ILE
1afvA	2pwoA	1afvA	1	143	31	145	TYR	33	SER	145	TYR	33	SER
1afvA	2pwoA	1afvA	1	6	2	8	GLY	4	GLN	8	GLY	4	GLN
1afvA	2pwoA	1afvA	-1	44	1	46	GLY	3	VAL	46	GLY	3	VAL
1afvA	2pwoA	1afvA	-1	117	0	119	THR	2	ILE	119	THR	2	ILE
1afvA	2pwoA	1afvA	-1	0	116	2	ILE	118	MET	2	ILE	118	MET
1afvA	2pwoA	1afvA	1	118	122	120	HIS	124	ILE	120	HIS	124	ILE
1afvA	2pwoA	1afvA	-1	1	4	3	VAL	6	LEU	3	VAL	6	LEU
1afvA	2pwoA	1afvA	-1	0	113	2	ILE	115	ILE	2	ILE	115	ILE
1afvA	2pwoA	1afvA	1	3	9	5	ASN	11	VAL	5	ASN	11	VAL
1afvA	2pwoA	1afvA	-1	2	3	4	GLN	5	ASN	4	GLN	5	ASN
1afvA	2pwoA	1afvA	-1	127	130	129	ILE	132	ARG	129	ILE	132	ARG
1afvA	2pwoA	1afvA	1	37	33	39	MET	35	GLU	39	MET	35	GLU
1afvA	2pwoA	1afvA	1	143	142	145	TYR	144	MET	145	TYR	144	MET
1afvA	2pwoA	1afvA	1	94	122	96	MET	124	ILE	96	MET	124	ILE
1afvA	2pwoA	1afvA	1	142	62	144	MET	64	ALA	144	MET	64	ALA
1afvA	2pwoA	1afvA	-1	19	16	21	ASN	18	ARG	21	ASN	18	ARG
1afvA	2pwoA	1afvA	1	98	84	100	ARG	86	VAL	100	ARG	86	VAL
1afvA	2pwoA	1afvA	1	33	37	35	GLU	39	MET	35	GLU	39	MET
1afvA	2pwoA	1afvA	1	122	94	124	ILE	96	MET	124	ILE	96	MET
1afvA	2pwoA	1afvA	-1	23	27	25	LYS	29	GLU	25	LYS	29	GLU
1afvA	2pwoA	1afvA	1	63	142	65	ALA	144	MET	65	ALA	144	MET
1afvA	2pwoA	1afvA	-1	1	123	3	VAL	125	PRO	3	VAL	125	PRO
1afvA	2pwoA	1afvA	-1	142	141	144	MET	143	ARG	144	MET	143	ARG
1afvA	2pwoA	1afvA	-1	123	1	125	PRO	3	VAL	125	PRO	3	VAL
1afvA	2pwoA	1afvA	1	6	3	8	GLY	5	ASN	8	GLY	5	ASN
1afvA	2pwoA	1afvA	1	11	1	13	GLN	3	VAL	13	GLN	3	VAL
1afvA	2pwoA	1afvA	-1	16	15	18	ARG	17	PRO	18	ARG	17	PRO
1afvA	2pwoA	1afvA	-1	27	23	29	GLU	25	LYS	29	GLU	25	LYS
1afvA	2pwoA	1afvA	-1	0	117	2	ILE	119	THR	2	ILE	119	THR
1afvA	2pwoA	1afvA	-1	126	130	128	GLU	132	ARG	128	GLU	132	ARG
1afvA	2pwoA	1afvA	1	31	143	33	SER	145	TYR	33	SER	145	TYR
1afvA	2pwoA	1afvA	-1	137	138	139	ASN	140	LYS	139	ASN	140	LYS
1afvA	2pwoA	1afvA	-1	110	109	112	GLN	111	LEU	112	GLN	111	LEU
1afvA	2pwoA	1afvA	1	89	85	91	ILE	87	HIS	91	ILE	87	HIS
1afvA	2pwoA	1afvA	-1	82	96	84	HIS	98	GLU	84	HIS	98	GLU
1afvA	2pwoA	1afvA	1	62	142	64	ALA	144	MET	64	ALA	144	MET
1afvA	2pwoA	1afvA	-1	141	142	143	ARG	144	MET	143	ARG	144	MET
1afvA	2pwoA	1afvA	1	82	98	84	HIS	100	ARG	84	HIS	100	ARG
1afvA	2pwoA	1afvA	-1	5	2	7	GLN	4	GLN	7	GLN	4	GLN
1a21B	1a21A	1a21B	1	123	14	130	THR	18	LYS	130	THR	18	LYS
1a21B	1a21A	1a21B	1	55	125	59	ASP	132	VAL	59	ASP	132	VAL
1a21B	1a21A	1a21B	1	125	55	132	VAL	59	ASP	132	VAL	59	ASP
1a21B	1a21A	1a21B	-1	13	125	17	PHE	132	VAL	17	PHE	132	VAL
1a21B	1a21A	1a21B	-1	133	123	144	VAL	130	THR	144	VAL	130	THR
1a21B	1a21A	1a21B	-1	124	13	131	LEU	17	PHE	131	LEU	17	PHE
1a21B	1a21A	1a21B	-1	12	124	16	ASN	131	LEU	16	ASN	131	LEU
1a21B	1a21A	1a21B	1	128	61	139	LEU	65	VAL	139	LEU	65	VAL
1a21B	1a21A	1a21B	1	61	128	65	VAL	139	LEU	65	VAL	139	LEU
1a21B	1a21A	1a21B	-1	133	125	144	VAL	132	VAL	144	VAL	132	VAL
1a21B	1a21A	1a21B	-1	13	124	17	PHE	131	LEU	17	PHE	131	LEU
1a21B	1a21A	1a21B	-1	137	94	148	ASP	101	TYR	148	ASP	101	TYR
1a21B	1a21A	1a21B	1	128	58	139	LEU	62	VAL	139	LEU	62	VAL
1a21B	1a21A	1a21B	1	14	123	18	LYS	130	THR	18	LYS	130	THR
1a21B	1a21A	1a21B	1	127	129	138	PHE	140	SER	138	PHE	140	SER
1a21B	1a21A	1a21B	-1	123	133	130	THR	144	VAL	130	THR	144	VAL
1a21B	1a21A	1a21B	-1	125	133	132	VAL	144	VAL	132	VAL	144	VAL
1a21B	1a21A	1a21B	1	58	128	62	VAL	139	LEU	62	VAL	139	LEU
1a21B	1a21A	1a21B	-1	94	137	101	TYR	148	ASP	101	TYR	148	ASP
1a21B	1a21A	1a21B	1	128	13	139	LEU	17	PHE	139	LEU	17	PHE
1a21B	1a21A	1a21B	-1	125	13	132	VAL	17	PHE	132	VAL	17	PHE
1a21B	1a21A	1a21B	-1	124	12	131	LEU	16	ASN	131	LEU	16	ASN
1a21B	1a21A	1a21B	1	13	128	17	PHE	139	LEU	17	PHE	139	LEU
1a21B	1a21A	1a21B	1	129	127	140	SER	138	PHE	140	SER	138	PHE
1a25A	1a25B	1a25A	1	73	13	230	GLN	170	ARG	230	GLN	170	ARG
1a25A	1a25B	1a25A	-1	117	21	274	TRP	178	ARG	274	TRP	178	ARG
1a25A	1a25B	1a25A	-1	21	117	178	ARG	274	TRP	178	ARG	274	TRP
1a25A	1a25B	1a25A	1	13	73	170	ARG	230	GLN	170	ARG	230	GLN
1a25A	1a25B	1a25A	1	19	21	176	VAL	178	ARG	176	VAL	178	ARG
1a25A	1a25B	1a25A	1	21	19	178	ARG	176	VAL	178	ARG	176	VAL
1afwB	1pxtB	1afwB	1	201	198	252	GLU	249	VAL	252	GLU	249	VAL
1afwB	1pxtB	1afwB	1	131	66	159	TYR	94	LEU	159	TYR	94	LEU
1afwB	1pxtB	1afwB	1	204	300	274	SER	370	ALA	255	SER	370	ALA
1afwB	1pxtB	1afwB	1	347	324	417	GLU	394	LYS	417	GLU	394	LYS
1afwB	1pxtB	1afwB	-1	203	158	254	LEU	209	ALA	254	LEU	209	ALA
1afwB	1pxtB	1afwB	-1	231	347	301	ARG	417	GLU	301	ARG	417	GLU
1afwB	1pxtB	1afwB	-1	7	347	35	ASP	417	GLU	35	ASP	417	GLU
1afwB	1pxtB	1afwB	-1	169	168	220	ASN	219	LYS	220	ASN	219	LYS
1afwB	1pxtB	1afwB	-1	170	166	221	GLU	217	LYS	221	GLU	217	LYS
1afwB	1pxtB	1afwB	1	166	159	217	LYS	210	ASN	217	LYS	210	ASN
1afwB	1pxtB	1afwB	1	198	201	249	VAL	252	GLU	249	VAL	252	GLU
1afwB	1pxtB	1afwB	1	324	347	394	LYS	417	GLU	394	LYS	417	GLU
1afwB	1pxtB	1afwB	-1	157	203	208	ALA	254	LEU	208	ALA	254	LEU
1afwB	1pxtB	1afwB	-1	168	169	219	LYS	220	ASN	219	LYS	220	ASN
1afwB	1pxtB	1afwB	-1	203	154	254	LEU	205	ASP	254	LEU	205	ASP
1afwB	1pxtB	1afwB	1	66	131	94	LEU	159	TYR	94	LEU	159	TYR
1afwB	1pxtB	1afwB	-1	139	142	180	LYS	183	LEU	180	LYS	183	LEU
1afwB	1pxtB	1afwB	-1	265	293	335	GLN	363	LYS	335	GLN	363	LYS
1afwB	1pxtB	1afwB	1	335	142	405	GLY	183	LEU	405	GLY	183	LEU
1afwB	1pxtB	1afwB	-1	347	9	417	GLU	37	VAL	417	GLU	37	VAL
1afwB	1pxtB	1afwB	-1	204	201	274	SER	252	GLU	255	SER	252	GLU
1afwB	1pxtB	1afwB	1	142	96	183	LEU	124	GLN	183	LEU	124	GLN
1afwB	1pxtB	1afwB	1	204	305	274	SER	375	HIS	255	SER	375	HIS
1afwB	1pxtB	1afwB	-1	179	45	230	PRO	73	ARG	230	PRO	73	ARG
1afwB	1pxtB	1afwB	-1	9	347	37	VAL	417	GLU	37	VAL	417	GLU
1afwB	1pxtB	1afwB	1	13	45	41	ALA	73	ARG	41	ALA	73	ARG
1afwB	1pxtB	1afwB	-1	138	135	179	ALA	176	ASN	179	ALA	176	ASN
1afwB	1pxtB	1afwB	-1	150	204	201	ARG	274	SER	201	ARG	255	SER
1afwB	1pxtB	1afwB	-1	198	202	249	VAL	253	SER	249	VAL	253	SER
1afwB	1pxtB	1afwB	1	143	142	186	MET	183	LEU	186	MET	183	LEU
1afwB	1pxtB	1afwB	1	45	229	73	ARG	299	LEU	73	ARG	299	LEU
1afwB	1pxtB	1afwB	1	204	275	274	SER	345	ALA	255	SER	345	ALA
1afwB	1pxtB	1afwB	-1	203	157	254	LEU	208	ALA	254	LEU	208	ALA
1afwB	1pxtB	1afwB	-1	158	203	209	ALA	254	LEU	209	ALA	254	LEU
1afwB	1pxtB	1afwB	-1	347	7	417	GLU	35	ASP	417	GLU	35	ASP
1afwB	1pxtB	1afwB	1	300	204	370	ALA	274	SER	370	ALA	255	SER
1afwB	1pxtB	1afwB	-1	204	150	274	SER	201	ARG	255	SER	201	ARG
1afwB	1pxtB	1afwB	1	131	307	159	TYR	377	LEU	159	TYR	377	LEU
1afwB	1pxtB	1afwB	-1	135	138	176	ASN	179	ALA	176	ASN	179	ALA
1afwB	1pxtB	1afwB	1	127	131	155	MET	159	TYR	155	MET	159	TYR
1afwB	1pxtB	1afwB	1	320	45	390	ARG	73	ARG	390	ARG	73	ARG
1afwB	1pxtB	1afwB	1	263	265	333	GLN	335	GLN	333	GLN	335	GLN
1afwB	1pxtB	1afwB	-1	137	135	178	GLU	176	ASN	178	GLU	176	ASN
1afwB	1pxtB	1afwB	1	155	151	206	GLU	202	LYS	206	GLU	202	LYS
1afwB	1pxtB	1afwB	1	45	12	73	ARG	40	ALA	73	ARG	40	ALA
1afwB	1pxtB	1afwB	-1	202	198	253	SER	249	VAL	253	SER	249	VAL
1afwB	1pxtB	1afwB	-1	199	202	250	THR	253	SER	250	THR	253	SER
1afwB	1pxtB	1afwB	1	347	346	417	GLU	416	LYS	417	GLU	416	LYS
1afwB	1pxtB	1afwB	-1	293	265	363	LYS	335	GLN	363	LYS	335	GLN
1afwB	1pxtB	1afwB	1	12	45	40	ALA	73	ARG	40	ALA	73	ARG
1afwB	1pxtB	1afwB	1	45	13	73	ARG	41	ALA	73	ARG	41	ALA
1afwB	1pxtB	1afwB	1	42	45	70	PHE	73	ARG	70	PHE	73	ARG
1afwB	1pxtB	1afwB	1	229	45	299	LEU	73	ARG	299	LEU	73	ARG
1afwB	1pxtB	1afwB	1	131	127	159	TYR	155	MET	159	TYR	155	MET
1afwB	1pxtB	1afwB	-1	347	218	417	GLU	288	ARG	417	GLU	288	ARG
1afwB	1pxtB	1afwB	1	142	143	183	LEU	186	MET	183	LEU	186	MET
1afwB	1pxtB	1afwB	1	307	131	377	LEU	159	TYR	377	LEU	159	TYR
1afwB	1pxtB	1afwB	1	305	204	375	HIS	274	SER	375	HIS	255	SER
1afwB	1pxtB	1afwB	-1	45	179	73	ARG	230	PRO	73	ARG	230	PRO
1afwB	1pxtB	1afwB	-1	154	203	205	ASP	254	LEU	205	ASP	254	LEU
1afwB	1pxtB	1afwB	-1	204	154	274	SER	205	ASP	255	SER	205	ASP
1afwB	1pxtB	1afwB	1	142	335	183	LEU	405	GLY	183	LEU	405	GLY
1afwB	1pxtB	1afwB	1	45	42	73	ARG	70	PHE	73	ARG	70	PHE
1afwB	1pxtB	1afwB	1	45	320	73	ARG	390	ARG	73	ARG	390	ARG
1afwB	1pxtB	1afwB	-1	135	137	176	ASN	178	GLU	176	ASN	178	GLU
1afwB	1pxtB	1afwB	-1	142	139	183	LEU	180	LYS	183	LEU	180	LYS
1afwB	1pxtB	1afwB	-1	41	45	69	GLU	73	ARG	69	GLU	73	ARG
1afwB	1pxtB	1afwB	1	159	166	210	ASN	217	LYS	210	ASN	217	LYS
1afwB	1pxtB	1afwB	1	202	150	253	SER	201	ARG	253	SER	201	ARG
1afwB	1pxtB	1afwB	-1	218	347	288	ARG	417	GLU	288	ARG	417	GLU
1afwB	1pxtB	1afwB	1	346	347	416	LYS	417	GLU	416	LYS	417	GLU
1afwB	1pxtB	1afwB	-1	347	231	417	GLU	301	ARG	417	GLU	301	ARG
1afwB	1pxtB	1afwB	1	96	142	124	GLN	183	LEU	124	GLN	183	LEU
1afwB	1pxtB	1afwB	-1	166	170	217	LYS	221	GLU	217	LYS	221	GLU
1afwB	1pxtB	1afwB	1	275	204	345	ALA	274	SER	345	ALA	255	SER
1afwB	1pxtB	1afwB	1	265	263	335	GLN	333	GLN	335	GLN	333	GLN
1afwB	1pxtB	1afwB	-1	202	199	253	SER	250	THR	253	SER	250	THR
1afwB	1pxtB	1afwB	1	151	155	202	LYS	206	GLU	202	LYS	206	GLU
1afwB	1pxtB	1afwB	-1	45	41	73	ARG	69	GLU	73	ARG	69	GLU
1afwB	1pxtB	1afwB	1	150	202	201	ARG	253	SER	201	ARG	253	SER
1afwB	1pxtB	1afwB	-1	154	204	205	ASP	274	SER	205	ASP	255	SER
1afwB	1pxtB	1afwB	-1	201	204	252	GLU	274	SER	252	GLU	255	SER
1a26A	2pawA	1efyA	-1	318	315	980	ASN	977	THR	980	ASN	977	THR
1a26A	2pawA	1efyA	-1	314	318	976	SER	980	ASN	976	SER	980	ASN
1a26A	2pawA	1efyA	-1	318	314	980	ASN	976	SER	980	ASN	976	SER
1a26A	2pawA	1efyA	-1	315	318	977	THR	980	ASN	977	THR	980	ASN
1ag6A	1tefB	1oowA	1	84	58	85	SER	59	GLU	85	SER	59	GLU
1ag6A	1tefB	1oowA	1	58	84	59	GLU	85	SER	59	GLU	85	SER
1ag6A	1tefB	1oowA	1	39	58	40	VAL	59	GLU	40	VAL	59	GLU
1ag6A	1tefB	1oowA	1	82	58	83	TYR	59	GLU	83	TYR	59	GLU
1ag6A	1tefB	1oowA	1	58	39	59	GLU	40	VAL	59	GLU	40	VAL
1ag6A	1tefB	1oowA	1	58	82	59	GLU	83	TYR	59	GLU	83	TYR
1ag9A	1ahnA	1ag9B	1	56	9	58	TYR	11	ASP	58	TYR	11	ASP
1ag9A	1ahnA	1ag9B	1	56	62	58	TYR	64	CYS	58	TYR	64	CYS
1ag9A	1ahnA	1ag9B	-1	110	106	112	ARG	108	ILE	112	ARG	108	ILE
1ag9A	1ahnA	1ag9B	1	110	75	112	ARG	77	ASP	112	ARG	77	ASP
1ag9A	1ahnA	1ag9B	-1	72	110	74	GLU	112	ARG	74	GLU	112	ARG
1ag9A	1ahnA	1ag9B	1	77	110	79	ASN	112	ARG	79	ASN	112	ARG
1ag9A	1ahnA	1ag9B	-1	27	25	29	ASP	27	GLY	29	ASP	27	GLY
1ag9A	1ahnA	1ag9B	1	110	77	112	ARG	79	ASN	112	ARG	79	ASN
1ag9A	1ahnA	1ag9B	-1	110	72	112	ARG	74	GLU	112	ARG	74	GLU
1ag9A	1ahnA	1ag9B	-1	153	157	155	GLU	159	LYS	155	GLU	159	LYS
1ag9A	1ahnA	1ag9B	-1	25	27	27	GLY	29	ASP	27	GLY	29	ASP
1ag9A	1ahnA	1ag9B	1	75	110	77	ASP	112	ARG	77	ASP	112	ARG
1ag9A	1ahnA	1ag9B	-1	157	153	159	LYS	155	GLU	159	LYS	155	GLU
1ag9A	1ahnA	1ag9B	1	9	56	11	ASP	58	TYR	11	ASP	58	TYR
1ag9A	1ahnA	1ag9B	-1	106	110	108	ILE	112	ARG	108	ILE	112	ARG
1ag9A	1ahnA	1ag9B	1	62	56	64	CYS	58	TYR	64	CYS	58	TYR
1agnA	1d1sC	1agnA	-1	31	77	32	LYS	78	GLU	32	LYS	78	GLU
1agnA	1d1sC	1agnA	-1	364	225	366	GLN	227	ASP	366	GLN	227	ASP
1agnA	1d1sC	1agnA	-1	77	31	78	GLU	32	LYS	78	GLU	32	LYS
1agnA	1d1sC	1agnA	-1	225	364	227	ASP	366	GLN	227	ASP	366	GLN
1a2oA	1a2oB	1a2oA	-1	107	112	108	PRO	113	ARG	108	PRO	113	ARG
1a2oA	1a2oB	1a2oA	-1	112	107	113	ARG	108	PRO	113	ARG	108	PRO
1a2oA	1a2oB	1a2oA	1	121	107	122	MET	108	PRO	122	MET	108	PRO
1a2oA	1a2oB	1a2oA	-1	106	113	107	LYS	114	GLU	107	LYS	114	GLU
1a2oA	1a2oB	1a2oA	-1	113	106	114	GLU	107	LYS	114	GLU	107	LYS
1a2oA	1a2oB	1a2oA	1	117	107	118	ALA	108	PRO	118	ALA	108	PRO
1a2oA	1a2oB	1a2oA	1	152	344	153	LEU	345	GLN	153	LEU	345	GLN
1a2oA	1a2oB	1a2oA	-1	113	118	114	GLU	119	TYR	114	GLU	119	TYR
1a2oA	1a2oB	1a2oA	1	107	118	108	PRO	119	TYR	108	PRO	119	TYR
1a2oA	1a2oB	1a2oA	1	65	62	66	ASP	63	ASP	66	ASP	63	ASP
1a2oA	1a2oB	1a2oA	1	245	216	246	LYS	217	GLY	246	LYS	217	GLY
1a2oA	1a2oB	1a2oA	1	62	65	63	ASP	66	ASP	63	ASP	66	ASP
1a2oA	1a2oB	1a2oA	-1	3	131	4	ILE	132	ARG	4	ILE	132	ARG
1a2oA	1a2oB	1a2oA	1	57	82	58	GLU	83	SER	58	GLU	83	SER
1a2oA	1a2oB	1a2oA	1	153	344	154	SER	345	GLN	154	SER	345	GLN
1a2oA	1a2oB	1a2oA	-1	344	272	345	GLN	273	ARG	345	GLN	273	ARG
1a2oA	1a2oB	1a2oA	-1	14	109	15	MET	110	LEU	15	MET	110	LEU
1a2oA	1a2oB	1a2oA	1	344	153	345	GLN	154	SER	345	GLN	154	SER
1a2oA	1a2oB	1a2oA	1	245	243	246	LYS	244	GLN	246	LYS	244	GLN
1a2oA	1a2oB	1a2oA	1	108	113	109	GLN	114	GLU	109	GLN	114	GLU
1a2oA	1a2oB	1a2oA	1	113	108	114	GLU	109	GLN	114	GLU	109	GLN
1a2oA	1a2oB	1a2oA	-1	127	131	128	ARG	132	ARG	128	ARG	132	ARG
1a2oA	1a2oB	1a2oA	1	107	114	108	PRO	115	GLY	108	PRO	115	GLY
1a2oA	1a2oB	1a2oA	1	114	107	115	GLY	108	PRO	115	GLY	108	PRO
1a2oA	1a2oB	1a2oA	-1	131	27	132	ARG	28	ASP	132	ARG	28	ASP
1a2oA	1a2oB	1a2oA	1	243	245	244	GLN	246	LYS	244	GLN	246	LYS
1a2oA	1a2oB	1a2oA	-1	110	113	111	GLY	114	GLU	111	GLY	114	GLU
1a2oA	1a2oB	1a2oA	-1	111	109	112	ILE	110	LEU	112	ILE	110	LEU
1a2oA	1a2oB	1a2oA	-1	109	14	110	LEU	15	MET	110	LEU	15	MET
1a2oA	1a2oB	1a2oA	-1	118	113	119	TYR	114	GLU	119	TYR	114	GLU
1a2oA	1a2oB	1a2oA	-1	109	111	110	LEU	112	ILE	110	LEU	112	ILE
1a2oA	1a2oB	1a2oA	-1	109	108	110	LEU	109	GLN	110	LEU	109	GLN
1a2oA	1a2oB	1a2oA	-1	131	3	132	ARG	4	ILE	132	ARG	4	ILE
1a2oA	1a2oB	1a2oA	-1	131	127	132	ARG	128	ARG	132	ARG	128	ARG
1a2oA	1a2oB	1a2oA	1	82	57	83	SER	58	GLU	83	SER	58	GLU
1a2oA	1a2oB	1a2oA	1	107	117	108	PRO	118	ALA	108	PRO	118	ALA
1a2oA	1a2oB	1a2oA	1	118	107	119	TYR	108	PRO	119	TYR	108	PRO
1a2oA	1a2oB	1a2oA	-1	272	344	273	ARG	345	GLN	273	ARG	345	GLN
1a2oA	1a2oB	1a2oA	1	216	245	217	GLY	246	LYS	217	GLY	246	LYS
1a2oA	1a2oB	1a2oA	-1	13	109	14	LEU	110	LEU	14	LEU	110	LEU
1a2oA	1a2oB	1a2oA	-1	108	109	109	GLN	110	LEU	109	GLN	110	LEU
1a2oA	1a2oB	1a2oA	-1	109	13	110	LEU	14	LEU	110	LEU	14	LEU
1a2oA	1a2oB	1a2oA	-1	109	17	110	LEU	18	ILE	110	LEU	18	ILE
1a2oA	1a2oB	1a2oA	1	344	152	345	GLN	153	LEU	345	GLN	153	LEU
1a2oA	1a2oB	1a2oA	-1	17	109	18	ILE	110	LEU	18	ILE	110	LEU
1a2oA	1a2oB	1a2oA	1	107	121	108	PRO	122	MET	108	PRO	122	MET
1a2oA	1a2oB	1a2oA	-1	113	110	114	GLU	111	GLY	114	GLU	111	GLY
1a2oA	1a2oB	1a2oA	-1	27	131	28	ASP	132	ARG	28	ASP	132	ARG
1agqB	1agqD	1agqB	-1	54	57	95	SER	100	GLN	95	SER	100	GLN
1agqB	1agqD	1agqB	-1	78	80	121	TYR	123	ILE	121	TYR	123	ILE
1agqB	1agqD	1agqB	1	44	57	85	LYS	100	GLN	85	LYS	100	GLN
1agqB	1agqD	1agqB	-1	91	36	134	CYS	77	GLU	134	CYS	77	GLU
1agqB	1agqD	1agqB	1	57	44	100	GLN	85	LYS	100	GLN	85	LYS
1agqB	1agqD	1agqB	-1	22	7	63	GLU	48	HIS	63	GLU	48	HIS
1agqB	1agqD	1agqB	-1	36	91	77	GLU	134	CYS	77	GLU	134	CYS
1agqB	1agqD	1agqB	-1	80	78	123	ILE	121	TYR	123	ILE	121	TYR
1agqB	1agqD	1agqB	-1	7	22	48	HIS	63	GLU	48	HIS	63	GLU
1agqB	1agqD	1agqB	-1	57	54	100	GLN	95	SER	100	GLN	95	SER
1a2xA	1tcfA	1a2xA	-1	155	87	157	GLY	89	GLY	157	GLY	89	GLY
1a2xA	1tcfA	1a2xA	-1	8	151	10	TYR	153	LYS	10	TYR	153	LYS
1a2xA	1tcfA	1a2xA	1	50	34	52	LYS	36	VAL	52	LYS	36	VAL
1a2xA	1tcfA	1a2xA	-1	8	154	10	TYR	156	GLU	10	TYR	156	GLU
1a2xA	1tcfA	1a2xA	1	54	58	56	ASP	60	GLU	56	ASP	60	GLU
1a2xA	1tcfA	1a2xA	1	53	34	55	LEU	36	VAL	55	LEU	36	VAL
1a2xA	1tcfA	1a2xA	-1	43	20	45	MET	22	ALA	45	MET	22	ALA
1a2xA	1tcfA	1a2xA	-1	79	83	81	ARG	85	GLU	81	ARG	85	GLU
1a2xA	1tcfA	1a2xA	-1	116	113	118	ILE	115	LEU	118	ILE	115	LEU
1a2xA	1tcfA	1a2xA	1	122	123	124	GLU	125	HIS	124	GLU	125	HIS
1a2xA	1tcfA	1a2xA	1	36	27	38	GLU	29	ASP	38	GLU	29	ASP
1a2xA	1tcfA	1a2xA	-1	154	8	156	GLU	10	TYR	156	GLU	10	TYR
1a2xA	1tcfA	1a2xA	1	134	133	136	LYS	135	MET	136	LYS	135	MET
1a2xA	1tcfA	1a2xA	-1	59	62	61	GLU	64	GLU	61	GLU	64	GLU
1a2xA	1tcfA	1a2xA	-1	46	84	48	GLN	86	ASP	48	GLN	86	ASP
1a2xA	1tcfA	1a2xA	-1	80	56	82	GLN	58	ILE	82	GLN	58	ILE
1a2xA	1tcfA	1a2xA	-1	84	46	86	ASP	48	GLN	86	ASP	48	GLN
1a2xA	1tcfA	1a2xA	-1	16	44	18	GLU	46	LEU	18	GLU	46	LEU
1a2xA	1tcfA	1a2xA	-1	36	39	38	GLU	41	THR	38	GLU	41	THR
1a2xA	1tcfA	1a2xA	1	62	2	64	GLU	4	GLN	64	GLU	4	GLN
1a2xA	1tcfA	1a2xA	-1	24	39	26	PHE	41	THR	26	PHE	41	THR
1a2xA	1tcfA	1a2xA	-1	154	151	156	GLU	153	LYS	156	GLU	153	LYS
1a2xA	1tcfA	1a2xA	-1	73	41	75	PHE	43	MET	75	PHE	43	MET
1a2xA	1tcfA	1a2xA	1	79	1	81	ARG	3	GLN	81	ARG	3	GLN
1a2xA	1tcfA	1a2xA	1	62	75	64	GLU	77	VAL	64	GLU	77	VAL
1a2xA	1tcfA	1a2xA	-1	68	21	70	ILE	23	PHE	70	ILE	23	PHE
1a2xA	1tcfA	1a2xA	-1	36	24	38	GLU	26	PHE	38	GLU	26	PHE
1a2xA	1tcfA	1a2xA	1	138	151	140	LYS	153	LYS	140	LYS	153	LYS
1a2xA	1tcfA	1a2xA	-1	81	46	83	MET	48	GLN	83	MET	48	GLN
1a2xA	1tcfA	1a2xA	-1	52	80	54	GLU	82	GLN	54	GLU	82	GLN
1a2xA	1tcfA	1a2xA	1	24	73	26	PHE	75	PHE	26	PHE	75	PHE
1a2xA	1tcfA	1a2xA	-1	46	81	48	GLN	83	MET	48	GLN	83	MET
1a2xA	1tcfA	1a2xA	-1	48	80	50	PRO	82	GLN	50	PRO	82	GLN
1a2xA	1tcfA	1a2xA	-1	88	93	90	LYS	95	LEU	90	LYS	95	LEU
1a2xA	1tcfA	1a2xA	-1	85	155	87	ALA	157	GLY	87	ALA	157	GLY
1a2xA	1tcfA	1a2xA	-1	24	36	26	PHE	38	GLU	26	PHE	38	GLU
1a2xA	1tcfA	1a2xA	-1	40	73	42	VAL	75	PHE	42	VAL	75	PHE
1a2xA	1tcfA	1a2xA	1	87	91	89	GLY	93	GLU	89	GLY	93	GLU
1a2xA	1tcfA	1a2xA	-1	77	41	79	MET	43	MET	79	MET	43	MET
1a2xA	1tcfA	1a2xA	-1	99	98	101	ILE	100	ARG	101	ILE	100	ARG
1a2xA	1tcfA	1a2xA	-1	150	151	152	LEU	153	LYS	152	LEU	153	LYS
1a2xA	1tcfA	1a2xA	-1	151	154	153	LYS	156	GLU	153	LYS	156	GLU
1a2xA	1tcfA	1a2xA	-1	44	77	46	LEU	79	MET	46	LEU	79	MET
1a2xA	1tcfA	1a2xA	1	63	69	65	ASP	71	ASP	65	ASP	71	ASP
1a2xA	1tcfA	1a2xA	-1	151	8	153	LYS	10	TYR	153	LYS	10	TYR
1a2xA	1tcfA	1a2xA	1	123	122	125	HIS	124	GLU	125	HIS	124	GLU
1a2xA	1tcfA	1a2xA	-1	42	47	44	ARG	49	THR	44	ARG	49	THR
1a2xA	1tcfA	1a2xA	-1	83	79	85	GLU	81	ARG	85	GLU	81	ARG
1a2xA	1tcfA	1a2xA	-1	21	68	23	PHE	70	ILE	23	PHE	70	ILE
1a2xA	1tcfA	1a2xA	-1	61	34	63	ASP	36	VAL	63	ASP	36	VAL
1a2xA	1tcfA	1a2xA	1	8	81	10	TYR	83	MET	10	TYR	83	MET
1a2xA	1tcfA	1a2xA	1	69	63	71	ASP	65	ASP	71	ASP	65	ASP
1a2xA	1tcfA	1a2xA	-1	80	41	82	GLN	43	MET	82	GLN	43	MET
1a2xA	1tcfA	1a2xA	1	34	53	36	VAL	55	LEU	36	VAL	55	LEU
1a2xA	1tcfA	1a2xA	1	58	54	60	GLU	56	ASP	60	GLU	56	ASP
1a2xA	1tcfA	1a2xA	-1	43	23	45	MET	25	MET	45	MET	25	MET
1a2xA	1tcfA	1a2xA	-1	41	80	43	MET	82	GLN	43	MET	82	GLN
1a2xA	1tcfA	1a2xA	-1	44	16	46	LEU	18	GLU	46	LEU	18	GLU
1a2xA	1tcfA	1a2xA	-1	43	24	45	MET	26	PHE	45	MET	26	PHE
1a2xA	1tcfA	1a2xA	-1	127	131	129	GLU	133	SER	129	GLU	133	SER
1a2xA	1tcfA	1a2xA	-1	24	43	26	PHE	45	MET	26	PHE	45	MET
1a2xA	1tcfA	1a2xA	1	81	8	83	MET	10	TYR	83	MET	10	TYR
1a2xA	1tcfA	1a2xA	-1	20	44	22	ALA	46	LEU	22	ALA	46	LEU
1a2xA	1tcfA	1a2xA	-1	155	85	157	GLY	87	ALA	157	GLY	87	ALA
1a2xA	1tcfA	1a2xA	1	119	115	121	ALA	117	GLU	121	ALA	117	GLU
1a2xA	1tcfA	1a2xA	-1	41	73	43	MET	75	PHE	43	MET	75	PHE
1a2xA	1tcfA	1a2xA	1	34	54	36	VAL	56	ASP	36	VAL	56	ASP
1a2xA	1tcfA	1a2xA	-1	27	31	29	ASP	33	ASP	29	ASP	33	ASP
1a2xA	1tcfA	1a2xA	1	27	35	29	ASP	37	LYS	29	ASP	37	LYS
1a2xA	1tcfA	1a2xA	1	88	84	90	LYS	86	ASP	90	LYS	86	ASP
1a2xA	1tcfA	1a2xA	1	43	39	45	MET	41	THR	45	MET	41	THR
1a2xA	1tcfA	1a2xA	-1	152	135	154	MET	137	ASP	154	MET	137	ASP
1a2xA	1tcfA	1a2xA	1	84	88	86	ASP	90	LYS	86	ASP	90	LYS
1a2xA	1tcfA	1a2xA	-1	73	40	75	PHE	42	VAL	75	PHE	42	VAL
1a2xA	1tcfA	1a2xA	-1	31	27	33	ASP	29	ASP	33	ASP	29	ASP
1a2xA	1tcfA	1a2xA	-1	54	50	56	ASP	52	LYS	56	ASP	52	LYS
1a2xA	1tcfA	1a2xA	1	36	25	38	GLU	27	ASP	38	GLU	27	ASP
1a2xA	1tcfA	1a2xA	-1	99	102	101	ILE	104	ARG	101	ILE	104	ARG
1a2xA	1tcfA	1a2xA	1	115	119	117	GLU	121	ALA	117	GLU	121	ALA
1a2xA	1tcfA	1a2xA	-1	44	73	46	LEU	75	PHE	46	LEU	75	PHE
1a2xA	1tcfA	1a2xA	-1	77	44	79	MET	46	LEU	79	MET	46	LEU
1a2xA	1tcfA	1a2xA	-1	18	22	20	LYS	24	ASP	20	LYS	24	ASP
1a2xA	1tcfA	1a2xA	-1	85	154	87	ALA	156	GLU	87	ALA	156	GLU
1a2xA	1tcfA	1a2xA	-1	154	85	156	GLU	87	ALA	156	GLU	87	ALA
1a2xA	1tcfA	1a2xA	-1	20	43	22	ALA	45	MET	22	ALA	45	MET
1a2xA	1tcfA	1a2xA	-1	82	83	84	LYS	85	GLU	84	LYS	85	GLU
1a2xA	1tcfA	1a2xA	1	87	90	89	GLY	92	GLU	89	GLY	92	GLU
1a2xA	1tcfA	1a2xA	-1	73	37	75	PHE	39	LEU	75	PHE	39	LEU
1a2xA	1tcfA	1a2xA	-1	84	47	86	ASP	49	THR	86	ASP	49	THR
1a2xA	1tcfA	1a2xA	-1	154	82	156	GLU	84	LYS	156	GLU	84	LYS
1a2xA	1tcfA	1a2xA	1	54	34	56	ASP	36	VAL	56	ASP	36	VAL
1a2xA	1tcfA	1a2xA	1	75	62	77	VAL	64	GLU	77	VAL	64	GLU
1a2xA	1tcfA	1a2xA	1	88	91	90	LYS	93	GLU	90	LYS	93	GLU
1a2xA	1tcfA	1a2xA	-1	34	68	36	VAL	70	ILE	36	VAL	70	ILE
1a2xA	1tcfA	1a2xA	1	133	134	135	MET	136	LYS	135	MET	136	LYS
1a2xA	1tcfA	1a2xA	-1	135	10	137	ASP	12	SER	137	ASP	12	SER
1a2xA	1tcfA	1a2xA	-1	41	77	43	MET	79	MET	43	MET	79	MET
1a2xA	1tcfA	1a2xA	-1	7	138	9	SER	140	LYS	9	SER	140	LYS
1a2xA	1tcfA	1a2xA	1	151	138	153	LYS	140	LYS	153	LYS	140	LYS
1a2xA	1tcfA	1a2xA	1	34	50	36	VAL	52	LYS	36	VAL	52	LYS
1a2xA	1tcfA	1a2xA	1	91	88	93	GLU	90	LYS	93	GLU	90	LYS
1a2xA	1tcfA	1a2xA	-1	23	43	25	MET	45	MET	25	MET	45	MET
1a2xA	1tcfA	1a2xA	-1	56	80	58	ILE	82	GLN	58	ILE	82	GLN
1a2xA	1tcfA	1a2xA	-1	148	107	150	GLU	109	TYR	150	GLU	109	TYR
1a2xA	1tcfA	1a2xA	-1	44	17	46	LEU	19	PHE	46	LEU	19	PHE
1a2xA	1tcfA	1a2xA	-1	17	44	19	PHE	46	LEU	19	PHE	46	LEU
1a2xA	1tcfA	1a2xA	-1	87	155	89	GLY	157	GLY	89	GLY	157	GLY
1a2xA	1tcfA	1a2xA	1	1	62	3	GLN	64	GLU	3	GLN	64	GLU
1a2xA	1tcfA	1a2xA	-1	73	44	75	PHE	46	LEU	75	PHE	46	LEU
1a2xA	1tcfA	1a2xA	-1	62	59	64	GLU	61	GLU	64	GLU	61	GLU
1a2xA	1tcfA	1a2xA	-1	37	73	39	LEU	75	PHE	39	LEU	75	PHE
1a2xA	1tcfA	1a2xA	-1	150	90	152	LEU	92	GLU	152	LEU	92	GLU
1a2xA	1tcfA	1a2xA	-1	102	99	104	ARG	101	ILE	104	ARG	101	ILE
1a2xA	1tcfA	1a2xA	-1	22	18	24	ASP	20	LYS	24	ASP	20	LYS
1a2xA	1tcfA	1a2xA	-1	93	88	95	LEU	90	LYS	95	LEU	90	LYS
1a2xA	1tcfA	1a2xA	1	73	24	75	PHE	26	PHE	75	PHE	26	PHE
1a2xA	1tcfA	1a2xA	1	80	77	82	GLN	79	MET	82	GLN	79	MET
1a2xA	1tcfA	1a2xA	1	25	36	27	ASP	38	GLU	27	ASP	38	GLU
1a2xA	1tcfA	1a2xA	1	91	87	93	GLU	89	GLY	93	GLU	89	GLY
1a2xA	1tcfA	1a2xA	1	90	87	92	GLU	89	GLY	92	GLU	89	GLY
1a2xA	1tcfA	1a2xA	-1	151	150	153	LYS	152	LEU	153	LYS	152	LEU
1a2xA	1tcfA	1a2xA	1	2	62	4	GLN	64	GLU	4	GLN	64	GLU
1a2xA	1tcfA	1a2xA	-1	47	42	49	THR	44	ARG	49	THR	44	ARG
1a2xA	1tcfA	1a2xA	1	36	26	38	GLU	28	ALA	38	GLU	28	ALA
1a2xA	1tcfA	1a2xA	-1	44	20	46	LEU	22	ALA	46	LEU	22	ALA
1a2xA	1tcfA	1a2xA	-1	98	99	100	ARG	101	ILE	100	ARG	101	ILE
1a2xA	1tcfA	1a2xA	-1	80	52	82	GLN	54	GLU	82	GLN	54	GLU
1a2xA	1tcfA	1a2xA	-1	50	53	52	LYS	55	LEU	52	LYS	55	LEU
1a2xA	1tcfA	1a2xA	-1	138	8	140	LYS	10	TYR	140	LYS	10	TYR
1a2xA	1tcfA	1a2xA	-1	83	82	85	GLU	84	LYS	85	GLU	84	LYS
1a2xA	1tcfA	1a2xA	-1	10	135	12	SER	137	ASP	12	SER	137	ASP
1a2xA	1tcfA	1a2xA	-1	90	150	92	GLU	152	LEU	92	GLU	152	LEU
1a2xA	1tcfA	1a2xA	-1	135	152	137	ASP	154	MET	137	ASP	154	MET
1a2xA	1tcfA	1a2xA	-1	8	138	10	TYR	140	LYS	10	TYR	140	LYS
1a2xA	1tcfA	1a2xA	1	77	80	79	MET	82	GLN	79	MET	82	GLN
1a2xA	1tcfA	1a2xA	-1	39	36	41	THR	38	GLU	41	THR	38	GLU
1a2xA	1tcfA	1a2xA	1	27	36	29	ASP	38	GLU	29	ASP	38	GLU
1a2xA	1tcfA	1a2xA	1	26	36	28	ALA	38	GLU	28	ALA	38	GLU
1a2xA	1tcfA	1a2xA	-1	80	46	82	GLN	48	GLN	82	GLN	48	GLN
1a2xA	1tcfA	1a2xA	-1	34	61	36	VAL	63	ASP	36	VAL	63	ASP
1a2xA	1tcfA	1a2xA	-1	50	54	52	LYS	56	ASP	52	LYS	56	ASP
1a2xA	1tcfA	1a2xA	-1	46	80	48	GLN	82	GLN	48	GLN	82	GLN
1a2xA	1tcfA	1a2xA	-1	77	46	79	MET	48	GLN	79	MET	48	GLN
1a2xA	1tcfA	1a2xA	-1	80	48	82	GLN	50	PRO	82	GLN	50	PRO
1a2xA	1tcfA	1a2xA	-1	126	130	128	ASP	132	GLU	128	ASP	132	GLU
1a2xA	1tcfA	1a2xA	-1	39	24	41	THR	26	PHE	41	THR	26	PHE
1a2xA	1tcfA	1a2xA	-1	113	116	115	LEU	118	ILE	115	LEU	118	ILE
1a2xA	1tcfA	1a2xA	1	1	79	3	GLN	81	ARG	3	GLN	81	ARG
1a2xA	1tcfA	1a2xA	-1	107	148	109	TYR	150	GLU	109	TYR	150	GLU
1a2xA	1tcfA	1a2xA	1	39	43	41	THR	45	MET	41	THR	45	MET
1a2xA	1tcfA	1a2xA	-1	82	154	84	LYS	156	GLU	84	LYS	156	GLU
1a2xA	1tcfA	1a2xA	-1	53	50	55	LEU	52	LYS	55	LEU	52	LYS
1a2xA	1tcfA	1a2xA	1	35	27	37	LYS	29	ASP	37	LYS	29	ASP
1a2xA	1tcfA	1a2xA	-1	130	126	132	GLU	128	ASP	132	GLU	128	ASP
1a2xA	1tcfA	1a2xA	1	62	1	64	GLU	3	GLN	64	GLU	3	GLN
1a2xA	1tcfA	1a2xA	-1	131	127	133	SER	129	GLU	133	SER	129	GLU
1a2xA	1tcfA	1a2xA	-1	47	84	49	THR	86	ASP	49	THR	86	ASP
1a2xA	1tcfA	1a2xA	-1	46	77	48	GLN	79	MET	48	GLN	79	MET
1a2xA	1tcfA	1a2xA	-1	138	7	140	LYS	9	SER	140	LYS	9	SER
1a2xA	1tcfA	1a2xA	-1	80	84	82	GLN	86	ASP	82	GLN	86	ASP
1a2xA	1tcfA	1a2xA	-1	68	34	70	ILE	36	VAL	70	ILE	36	VAL
1a2xA	1tcfA	1a2xA	-1	84	80	86	ASP	82	GLN	86	ASP	82	GLN
1a2yB	1g7jB	1a7pH	1	81	82	86	HIS	87	THR	286	HIS	287	THR
1a2yB	1g7jB	1a7pH	1	82	81	87	THR	86	HIS	287	THR	286	HIS
1a2zA	1a2zC	1a2zB	1	89	139	90	ARG	140	THR	90	ARG	140	THR
1a2zA	1a2zC	1a2zB	1	69	11	70	LEU	12	PHE	70	LEU	12	PHE
1a2zA	1a2zC	1a2zB	1	96	46	97	TYR	47	LYS	97	TYR	47	LYS
1a2zA	1a2zC	1a2zB	1	140	89	141	TYR	90	ARG	141	TYR	90	ARG
1a2zA	1a2zC	1a2zB	1	101	45	102	GLU	46	VAL	102	GLU	46	VAL
1a2zA	1a2zC	1a2zB	1	104	106	105	GLU	107	ASP	105	GLU	107	ASP
1a2zA	1a2zC	1a2zB	-1	217	219	218	ILE	220	LEU	218	ILE	220	LEU
1a2zA	1a2zC	1a2zB	1	46	96	47	LYS	97	TYR	47	LYS	97	TYR
1a2zA	1a2zC	1a2zB	1	89	138	90	ARG	139	GLY	90	ARG	139	GLY
1a2zA	1a2zC	1a2zB	1	11	71	12	PHE	72	PRO	12	PHE	72	PRO
1a2zA	1a2zC	1a2zB	1	53	156	54	LYS	157	GLU	54	LYS	157	GLU
1a2zA	1a2zC	1a2zB	1	17	11	18	ASN	12	PHE	18	ASN	12	PHE
1a2zA	1a2zC	1a2zB	1	45	101	46	VAL	102	GLU	46	VAL	102	GLU
1a2zA	1a2zC	1a2zB	1	138	89	139	GLY	90	ARG	139	GLY	90	ARG
1a2zA	1a2zC	1a2zB	1	139	89	140	THR	90	ARG	140	THR	90	ARG
1a2zA	1a2zC	1a2zB	1	106	104	107	ASP	105	GLU	107	ASP	105	GLU
1a2zA	1a2zC	1a2zB	1	93	9	94	ASN	10	GLU	94	ASN	10	GLU
1a2zA	1a2zC	1a2zB	1	89	140	90	ARG	141	TYR	90	ARG	141	TYR
1a2zA	1a2zC	1a2zB	1	156	53	157	GLU	54	LYS	157	GLU	54	LYS
1a2zA	1a2zC	1a2zB	1	9	93	10	GLU	94	ASN	10	GLU	94	ASN
1a2zA	1a2zC	1a2zB	1	71	11	72	PRO	12	PHE	72	PRO	12	PHE
1a2zA	1a2zC	1a2zB	-1	215	212	216	ILE	213	ARG	216	ILE	213	ARG
1a2zA	1a2zC	1a2zB	-1	212	215	213	ARG	216	ILE	213	ARG	216	ILE
1a2zA	1a2zC	1a2zB	1	11	17	12	PHE	18	ASN	12	PHE	18	ASN
1a2zA	1a2zC	1a2zB	1	11	69	12	PHE	70	LEU	12	PHE	70	LEU
1a2zA	1a2zC	1a2zB	-1	219	217	220	LEU	218	ILE	220	LEU	218	ILE
1ah5A	1ypnA	1ah5A	1	224	72	239	GLU	87	VAL	239	GLU	87	VAL
1ah5A	1ypnA	1ah5A	1	224	73	239	GLU	88	GLU	239	GLU	88	GLU
1ah5A	1ypnA	1ah5A	1	73	224	88	GLU	239	GLU	88	GLU	239	GLU
1ah5A	1ypnA	1ah5A	1	72	224	87	VAL	239	GLU	87	VAL	239	GLU
1a39A	2a39A	1dymA	-1	102	83	103	ARG	84	TYR	103	ARG	84	TYR
1a39A	2a39A	1dymA	1	223	189	224	GLU	190	GLY	224	GLU	190	GLY
1a39A	2a39A	1dymA	-1	83	102	84	TYR	103	ARG	84	TYR	103	ARG
1a39A	2a39A	1dymA	1	4	40	5	GLU	41	HIS	5	GLU	41	HIS
1a39A	2a39A	1dymA	1	189	223	190	GLY	224	GLU	190	GLY	224	GLU
1a39A	2a39A	1dymA	1	20	19	21	ARG	20	LYS	21	ARG	20	LYS
1a39A	2a39A	1dymA	1	19	20	20	LYS	21	ARG	20	LYS	21	ARG
1a39A	2a39A	1dymA	1	40	4	41	HIS	5	GLU	41	HIS	5	GLU
1ah8B	2werA	1ah8B	-1	9	96	11	GLU	98	LYS	11	GLU	98	LYS
1ah8B	2werA	1ah8B	-1	93	7	95	THR	9	GLN	95	THR	9	GLN
1ah8B	2werA	1ah8B	-1	20	25	22	THR	27	LYS	22	THR	27	LYS
1ah8B	2werA	1ah8B	-1	130	18	132	ASP	20	ILE	132	ASP	20	ILE
1ah8B	2werA	1ah8B	-1	0	155	2	ALA	157	THR	2	ALA	157	THR
1ah8B	2werA	1ah8B	-1	96	9	98	LYS	11	GLU	98	LYS	11	GLU
1ah8B	2werA	1ah8B	-1	127	22	129	LEU	24	TYR	129	LEU	24	TYR
1ah8B	2werA	1ah8B	1	21	127	23	VAL	129	LEU	23	VAL	129	LEU
1ah8B	2werA	1ah8B	1	7	95	9	GLN	97	ALA	9	GLN	97	ALA
1ah8B	2werA	1ah8B	-1	24	22	26	ASN	24	TYR	26	ASN	24	TYR
1ah8B	2werA	1ah8B	1	44	41	46	ARG	43	ASP	46	ARG	43	ASP
1ah8B	2werA	1ah8B	-1	111	22	113	ASP	24	TYR	113	ASP	24	TYR
1ah8B	2werA	1ah8B	1	95	7	97	ALA	9	GLN	97	ALA	9	GLN
1ah8B	2werA	1ah8B	-1	22	27	24	TYR	29	ILE	24	TYR	29	ILE
1ah8B	2werA	1ah8B	-1	20	127	22	THR	129	LEU	22	THR	129	LEU
1ah8B	2werA	1ah8B	-1	22	111	24	TYR	113	ASP	24	TYR	113	ASP
1ah8B	2werA	1ah8B	-1	95	120	97	ALA	122	VAL	97	ALA	122	VAL
1ah8B	2werA	1ah8B	-1	113	22	115	SER	24	TYR	115	SER	24	TYR
1ah8B	2werA	1ah8B	1	127	21	129	LEU	23	VAL	129	LEU	23	VAL
1ah8B	2werA	1ah8B	-1	120	95	122	VAL	97	ALA	122	VAL	97	ALA
1ah8B	2werA	1ah8B	-1	22	24	24	TYR	26	ASN	24	TYR	26	ASN
1ah8B	2werA	1ah8B	-1	18	130	20	ILE	132	ASP	20	ILE	132	ASP
1ah8B	2werA	1ah8B	-1	22	112	24	TYR	114	VAL	24	TYR	114	VAL
1ah8B	2werA	1ah8B	-1	95	123	97	ALA	125	TYR	97	ALA	125	TYR
1ah8B	2werA	1ah8B	-1	90	94	92	ASN	96	ILE	92	ASN	96	ILE
1ah8B	2werA	1ah8B	-1	123	95	125	TYR	97	ALA	125	TYR	97	ALA
1ah8B	2werA	1ah8B	-1	94	90	96	ILE	92	ASN	96	ILE	92	ASN
1ah8B	2werA	1ah8B	1	25	21	27	LYS	23	VAL	27	LYS	23	VAL
1ah8B	2werA	1ah8B	-1	7	93	9	GLN	95	THR	9	GLN	95	THR
1ah8B	2werA	1ah8B	-1	27	22	29	ILE	24	TYR	29	ILE	24	TYR
1ah8B	2werA	1ah8B	-1	155	0	157	THR	2	ALA	157	THR	2	ALA
1ah8B	2werA	1ah8B	1	21	25	23	VAL	27	LYS	23	VAL	27	LYS
1ah8B	2werA	1ah8B	-1	112	22	114	VAL	24	TYR	114	VAL	24	TYR
1ah8B	2werA	1ah8B	1	17	21	19	ILE	23	VAL	19	ILE	23	VAL
1ah8B	2werA	1ah8B	-1	25	20	27	LYS	22	THR	27	LYS	22	THR
1ah8B	2werA	1ah8B	-1	127	20	129	LEU	22	THR	129	LEU	22	THR
1ah8B	2werA	1ah8B	1	21	17	23	VAL	19	ILE	23	VAL	19	ILE
1ah8B	2werA	1ah8B	-1	22	127	24	TYR	129	LEU	24	TYR	129	LEU
1ah8B	2werA	1ah8B	-1	22	113	24	TYR	115	SER	24	TYR	115	SER
1ah8B	2werA	1ah8B	1	41	44	43	ASP	46	ARG	43	ASP	46	ARG
1a3aC	1a3aD	1a3aA	-1	108	107	112	ILE	111	HIS	112	ILE	111	HIS
1a3aC	1a3aD	1a3aA	1	0	109	4	LEU	113	GLN	4	LEU	113	GLN
1a3aC	1a3aD	1a3aA	-1	122	126	126	SER	130	ARG	126	SER	130	ARG
1a3aC	1a3aD	1a3aA	-1	108	105	112	ILE	109	ASN	112	ILE	109	ASN
1a3aC	1a3aD	1a3aA	-1	105	45	109	ASN	49	ARG	109	ASN	49	ARG
1a3aC	1a3aD	1a3aA	-1	107	108	111	HIS	112	ILE	111	HIS	112	ILE
1a3aC	1a3aD	1a3aA	-1	104	64	108	ASN	68	VAL	108	ASN	68	VAL
1a3aC	1a3aD	1a3aA	1	67	105	71	LYS	109	ASN	71	LYS	109	ASN
1a3aC	1a3aD	1a3aA	-1	123	126	127	VAL	130	ARG	127	VAL	130	ARG
1a3aC	1a3aD	1a3aA	-1	45	105	49	ARG	109	ASN	49	ARG	109	ASN
1a3aC	1a3aD	1a3aA	-1	64	104	68	VAL	108	ASN	68	VAL	108	ASN
1a3aC	1a3aD	1a3aA	-1	120	126	124	ASP	130	ARG	124	ASP	130	ARG
1a3aC	1a3aD	1a3aA	-1	126	122	130	ARG	126	SER	130	ARG	126	SER
1a3aC	1a3aD	1a3aA	-1	116	115	120	ASN	119	THR	120	ASN	119	THR
1a3aC	1a3aD	1a3aA	-1	115	116	119	THR	120	ASN	119	THR	120	ASN
1a3aC	1a3aD	1a3aA	1	109	0	113	GLN	4	LEU	113	GLN	4	LEU
1a3aC	1a3aD	1a3aA	-1	126	123	130	ARG	127	VAL	130	ARG	127	VAL
1a3aC	1a3aD	1a3aA	1	105	67	109	ASN	71	LYS	109	ASN	71	LYS
1a3aC	1a3aD	1a3aA	-1	45	107	49	ARG	111	HIS	49	ARG	111	HIS
1a3aC	1a3aD	1a3aA	-1	126	120	130	ARG	124	ASP	130	ARG	124	ASP
1a3aC	1a3aD	1a3aA	-1	105	108	109	ASN	112	ILE	109	ASN	112	ILE
1a3aC	1a3aD	1a3aA	-1	107	45	111	HIS	49	ARG	111	HIS	49	ARG
1ahiA	1ahhB	1ahiA	1	219	197	220	GLN	198	LYS	220	GLN	198	LYS
1ahiA	1ahhB	1ahiA	-1	100	199	101	PRO	200	VAL	101	PRO	200	VAL
1ahiA	1ahhB	1ahiA	-1	210	206	211	GLN	207	GLN	211	GLN	207	GLN
1ahiA	1ahhB	1ahiA	1	211	252	212	HIS	253	GLU	212	HIS	253	GLU
1ahiA	1ahhB	1ahiA	-1	152	252	153	ASN	253	GLU	153	ASN	253	GLU
1ahiA	1ahhB	1ahiA	1	252	210	253	GLU	211	GLN	253	GLU	211	GLN
1ahiA	1ahhB	1ahiA	-1	206	210	207	GLN	211	GLN	207	GLN	211	GLN
1ahiA	1ahhB	1ahiA	-1	252	150	253	GLU	151	ASN	253	GLU	151	ASN
1ahiA	1ahhB	1ahiA	-1	199	100	200	VAL	101	PRO	200	VAL	101	PRO
1ahiA	1ahhB	1ahiA	1	210	252	211	GLN	253	GLU	211	GLN	253	GLU
1ahiA	1ahhB	1ahiA	1	197	219	198	LYS	220	GLN	198	LYS	220	GLN
1ahiA	1ahhB	1ahiA	-1	150	252	151	ASN	253	GLU	151	ASN	253	GLU
1ahiA	1ahhB	1ahiA	1	252	211	253	GLU	212	HIS	253	GLU	212	HIS
1ahiA	1ahhB	1ahiA	-1	252	152	253	GLU	153	ASN	253	GLU	153	ASN
1ahjB	3x25B	1ahjD	1	131	119	132	ARG	120	THR	132	ARG	120	THR
1ahjB	3x25B	1ahjD	1	119	131	120	THR	132	ARG	120	THR	132	ARG
1ahjB	3x25B	1ahjD	1	129	211	130	ARG	212	ALA	130	ARG	212	ALA
1ahjB	3x25B	1ahjD	-1	30	31	31	GLU	32	TRP	31	GLU	32	TRP
1ahjB	3x25B	1ahjD	-1	31	30	32	TRP	31	GLU	32	TRP	31	GLU
1ahjB	3x25B	1ahjD	1	211	129	212	ALA	130	ARG	212	ALA	130	ARG
1ahpA	2azdB	1qm5A	-1	347	535	348	MET	536	HIS	348	MET	536	HIS
1ahpA	2azdB	1qm5A	-1	259	578	260	ASN	579	TYR	260	ASN	579	TYR
1ahpA	2azdB	1qm5A	-1	784	480	785	ARG	481	ASP	785	ARG	481	ASP
1ahpA	2azdB	1qm5A	1	757	503	758	TYR	504	GLN	758	TYR	504	GLN
1ahpA	2azdB	1qm5A	1	48	8	49	GLN	9	GLN	49	GLN	9	GLN
1ahpA	2azdB	1qm5A	1	209	1	210	ARG	2	GLN	210	ARG	2	GLN
1ahpA	2azdB	1qm5A	1	752	748	753	GLN	749	GLU	753	GLN	749	GLU
1ahpA	2azdB	1qm5A	1	348	431	349	PRO	432	LEU	349	PRO	432	LEU
1ahpA	2azdB	1qm5A	-1	578	259	579	TYR	260	ASN	579	TYR	260	ASN
1ahpA	2azdB	1qm5A	1	387	382	388	GLY	383	GLU	388	GLY	383	GLU
1ahpA	2azdB	1qm5A	1	503	506	504	GLN	507	LYS	504	GLN	507	LYS
1ahpA	2azdB	1qm5A	1	748	752	749	GLU	753	GLN	749	GLU	753	GLN
1ahpA	2azdB	1qm5A	1	57	130	58	GLN	131	GLN	58	GLN	131	GLN
1ahpA	2azdB	1qm5A	-1	51	1	52	ALA	2	GLN	52	ALA	2	GLN
1ahpA	2azdB	1qm5A	1	520	602	521	GLU	603	ASP	521	GLU	603	ASP
1ahpA	2azdB	1qm5A	-1	559	561	560	GLN	562	ASP	560	GLN	562	ASP
1ahpA	2azdB	1qm5A	-1	57	298	58	GLN	299	ASP	58	GLN	299	ASP
1ahpA	2azdB	1qm5A	-1	0	81	1	SER	82	GLY	1	SER	82	GLY
1ahpA	2azdB	1qm5A	1	787	57	788	GLN	58	GLN	788	GLN	58	GLN
1ahpA	2azdB	1qm5A	-1	480	784	481	ASP	785	ARG	481	ASP	785	ARG
1ahpA	2azdB	1qm5A	-1	81	0	82	GLY	1	SER	82	GLY	1	SER
1ahpA	2azdB	1qm5A	-1	787	56	788	GLN	57	ASN	788	GLN	57	ASN
1ahpA	2azdB	1qm5A	-1	781	784	782	ARG	785	ARG	782	ARG	785	ARG
1ahpA	2azdB	1qm5A	-1	535	349	536	HIS	350	GLU	536	HIS	350	GLU
1ahpA	2azdB	1qm5A	-1	1	51	2	GLN	52	ALA	2	GLN	52	ALA
1ahpA	2azdB	1qm5A	-1	130	56	131	GLN	57	ASN	131	GLN	57	ASN
1ahpA	2azdB	1qm5A	-1	350	306	351	ALA	307	ASP	351	ALA	307	ASP
1ahpA	2azdB	1qm5A	1	665	662	666	GLU	663	GLU	666	GLU	663	GLU
1ahpA	2azdB	1qm5A	-1	56	787	57	ASN	788	GLN	57	ASN	788	GLN
1ahpA	2azdB	1qm5A	-1	346	431	347	LEU	432	LEU	347	LEU	432	LEU
1ahpA	2azdB	1qm5A	1	57	787	58	GLN	788	GLN	58	GLN	788	GLN
1ahpA	2azdB	1qm5A	-1	54	56	55	VAL	57	ASN	55	VAL	57	ASN
1ahpA	2azdB	1qm5A	1	506	503	507	LYS	504	GLN	507	LYS	504	GLN
1ahpA	2azdB	1qm5A	-1	57	58	58	GLN	59	ARG	58	GLN	59	ARG
1ahpA	2azdB	1qm5A	1	1	209	2	GLN	210	ARG	2	GLN	210	ARG
1ahpA	2azdB	1qm5A	1	431	348	432	LEU	349	PRO	432	LEU	349	PRO
1ahpA	2azdB	1qm5A	-1	537	347	538	TYR	348	MET	538	TYR	348	MET
1ahpA	2azdB	1qm5A	-1	349	535	350	GLU	536	HIS	350	GLU	536	HIS
1ahpA	2azdB	1qm5A	-1	382	383	383	GLU	384	LYS	383	GLU	384	LYS
1ahpA	2azdB	1qm5A	1	130	57	131	GLN	58	GLN	131	GLN	58	GLN
1ahpA	2azdB	1qm5A	-1	535	347	536	HIS	348	MET	536	HIS	348	MET
1ahpA	2azdB	1qm5A	-1	56	54	57	ASN	55	VAL	57	ASN	55	VAL
1ahpA	2azdB	1qm5A	-1	383	382	384	LYS	383	GLU	384	LYS	383	GLU
1ahpA	2azdB	1qm5A	1	8	48	9	GLN	49	GLN	9	GLN	49	GLN
1ahpA	2azdB	1qm5A	1	472	473	473	GLN	474	LYS	473	GLN	474	LYS
1ahpA	2azdB	1qm5A	-1	58	57	59	ARG	58	GLN	59	ARG	58	GLN
1ahpA	2azdB	1qm5A	-1	561	559	562	ASP	560	GLN	562	ASP	560	GLN
1ahpA	2azdB	1qm5A	1	503	757	504	GLN	758	TYR	504	GLN	758	TYR
1ahpA	2azdB	1qm5A	1	54	57	55	VAL	58	GLN	55	VAL	58	GLN
1ahpA	2azdB	1qm5A	1	382	387	383	GLU	388	GLY	383	GLU	388	GLY
1ahpA	2azdB	1qm5A	-1	784	781	785	ARG	782	ARG	785	ARG	782	ARG
1ahpA	2azdB	1qm5A	1	473	472	474	LYS	473	GLN	474	LYS	473	GLN
1ahpA	2azdB	1qm5A	-1	347	537	348	MET	538	TYR	348	MET	538	TYR
1ahpA	2azdB	1qm5A	1	662	665	663	GLU	666	GLU	663	GLU	666	GLU
1ahpA	2azdB	1qm5A	-1	298	57	299	ASP	58	GLN	299	ASP	58	GLN
1ahpA	2azdB	1qm5A	-1	0	209	1	SER	210	ARG	1	SER	210	ARG
1ahpA	2azdB	1qm5A	1	602	520	603	ASP	521	GLU	603	ASP	521	GLU
1ahpA	2azdB	1qm5A	-1	56	792	57	ASN	793	GLN	57	ASN	793	GLN
1ahpA	2azdB	1qm5A	-1	56	130	57	ASN	131	GLN	57	ASN	131	GLN
1ahpA	2azdB	1qm5A	-1	792	56	793	GLN	57	ASN	793	GLN	57	ASN
1ahpA	2azdB	1qm5A	-1	306	350	307	ASP	351	ALA	307	ASP	351	ALA
1ahpA	2azdB	1qm5A	1	57	54	58	GLN	55	VAL	58	GLN	55	VAL
1ahpA	2azdB	1qm5A	-1	209	0	210	ARG	1	SER	210	ARG	1	SER
1ahpA	2azdB	1qm5A	-1	431	346	432	LEU	347	LEU	432	LEU	347	LEU
1ahqA	1cnuA	1ahqA	-1	128	129	130	GLU	131	ARG	130	GLU	131	ARG
1ahqA	1cnuA	1ahqA	1	74	72	76	ARG	74	GLY	76	ARG	74	GLY
1ahqA	1cnuA	1ahqA	1	68	71	70	GLN	73	GLY	70	GLN	73	GLY
1ahqA	1cnuA	1ahqA	-1	110	74	112	GLN	76	ARG	112	GLN	76	ARG
1ahqA	1cnuA	1ahqA	1	69	74	71	VAL	76	ARG	71	VAL	76	ARG
1ahqA	1cnuA	1ahqA	-1	129	125	131	ARG	127	ALA	131	ARG	127	ALA
1ahqA	1cnuA	1ahqA	1	129	112	131	ARG	114	GLU	131	ARG	114	GLU
1ahqA	1cnuA	1ahqA	-1	132	129	134	LYS	131	ARG	134	LYS	131	ARG
1ahqA	1cnuA	1ahqA	1	72	74	74	GLY	76	ARG	74	GLY	76	ARG
1ahqA	1cnuA	1ahqA	-1	129	132	131	ARG	134	LYS	131	ARG	134	LYS
1ahqA	1cnuA	1ahqA	-1	74	76	76	ARG	78	LYS	76	ARG	78	LYS
1ahqA	1cnuA	1ahqA	1	71	68	73	GLY	70	GLN	73	GLY	70	GLN
1ahqA	1cnuA	1ahqA	-1	125	129	127	ALA	131	ARG	127	ALA	131	ARG
1ahqA	1cnuA	1ahqA	-1	74	110	76	ARG	112	GLN	76	ARG	112	GLN
1ahqA	1cnuA	1ahqA	-1	73	68	75	GLN	70	GLN	75	GLN	70	GLN
1ahqA	1cnuA	1ahqA	-1	76	74	78	LYS	76	ARG	78	LYS	76	ARG
1ahqA	1cnuA	1ahqA	-1	68	73	70	GLN	75	GLN	70	GLN	75	GLN
1ahqA	1cnuA	1ahqA	-1	129	128	131	ARG	130	GLU	131	ARG	130	GLU
1ahqA	1cnuA	1ahqA	1	112	129	114	GLU	131	ARG	114	GLU	131	ARG
1ahqA	1cnuA	1ahqA	1	74	69	76	ARG	71	VAL	76	ARG	71	VAL
1a3wA	1a3xB	1a3wA	1	88	94	95	THR	101	TYR	95	THR	101	TYR
1a3wA	1a3xB	1a3wA	-1	22	23	29	PRO	30	LYS	29	PRO	30	LYS
1a3wA	1a3xB	1a3wA	1	134	173	141	ARG	182	PRO	141	ARG	182	PRO
1a3wA	1a3xB	1a3wA	-1	23	22	30	LYS	29	PRO	30	LYS	29	PRO
1a3wA	1a3xB	1a3wA	-1	110	120	117	TYR	127	TYR	117	TYR	127	TYR
1a3wA	1a3xB	1a3wA	1	29	23	36	THR	30	LYS	36	THR	30	LYS
1a3wA	1a3xB	1a3wA	-1	107	120	114	ASP	127	TYR	114	ASP	127	TYR
1a3wA	1a3xB	1a3wA	-1	120	107	127	TYR	114	ASP	127	TYR	114	ASP
1a3wA	1a3xB	1a3wA	1	471	370	493	ASN	379	THR	493	ASN	379	THR
1a3wA	1a3xB	1a3wA	-1	471	472	493	ASN	494	THR	493	ASN	494	THR
1a3wA	1a3xB	1a3wA	-1	328	23	337	LYS	30	LYS	337	LYS	30	LYS
1a3wA	1a3xB	1a3wA	1	151	152	158	VAL	159	ASP	158	VAL	159	ASP
1a3wA	1a3xB	1a3wA	1	166	94	175	SER	101	TYR	175	SER	101	TYR
1a3wA	1a3xB	1a3wA	-1	134	131	141	ARG	138	SER	141	ARG	138	SER
1a3wA	1a3xB	1a3wA	-1	106	152	113	THR	159	ASP	113	THR	159	ASP
1a3wA	1a3xB	1a3wA	-1	127	152	134	THR	159	ASP	134	THR	159	ASP
1a3wA	1a3xB	1a3wA	-1	131	134	138	SER	141	ARG	138	SER	141	ARG
1a3wA	1a3xB	1a3wA	-1	363	405	372	THR	414	TYR	372	THR	414	TYR
1a3wA	1a3xB	1a3wA	-1	303	300	312	ARG	309	ARG	312	ARG	309	ARG
1a3wA	1a3xB	1a3wA	1	134	172	141	ARG	181	LEU	141	ARG	181	LEU
1a3wA	1a3xB	1a3wA	-1	105	120	112	THR	127	TYR	112	THR	127	TYR
1a3wA	1a3xB	1a3wA	1	94	88	101	TYR	95	THR	101	TYR	95	THR
1a3wA	1a3xB	1a3wA	-1	152	127	159	ASP	134	THR	159	ASP	134	THR
1a3wA	1a3xB	1a3wA	1	370	471	379	THR	493	ASN	379	THR	493	ASN
1a3wA	1a3xB	1a3wA	1	122	120	129	ASP	127	TYR	129	ASP	127	TYR
1a3wA	1a3xB	1a3wA	1	152	151	159	ASP	158	VAL	159	ASP	158	VAL
1a3wA	1a3xB	1a3wA	-1	109	120	116	LYS	127	TYR	116	LYS	127	TYR
1a3wA	1a3xB	1a3wA	-1	472	471	494	THR	493	ASN	494	THR	493	ASN
1a3wA	1a3xB	1a3wA	-1	360	363	369	ARG	372	THR	369	ARG	372	THR
1a3wA	1a3xB	1a3wA	1	23	29	30	LYS	36	THR	30	LYS	36	THR
1a3wA	1a3xB	1a3wA	-1	23	328	30	LYS	337	LYS	30	LYS	337	LYS
1a3wA	1a3xB	1a3wA	1	120	122	127	TYR	129	ASP	127	TYR	129	ASP
1a3wA	1a3xB	1a3wA	1	172	134	181	LEU	141	ARG	181	LEU	141	ARG
1a3wA	1a3xB	1a3wA	1	461	454	475	LYS	468	LYS	475	LYS	468	LYS
1a3wA	1a3xB	1a3wA	-1	405	363	414	TYR	372	THR	414	TYR	372	THR
1a3wA	1a3xB	1a3wA	1	332	23	341	PRO	30	LYS	341	PRO	30	LYS
1a3wA	1a3xB	1a3wA	-1	120	109	127	TYR	116	LYS	127	TYR	116	LYS
1a3wA	1a3xB	1a3wA	-1	52	51	59	TYR	58	GLU	59	TYR	58	GLU
1a3wA	1a3xB	1a3wA	1	136	134	143	ILE	141	ARG	143	ILE	141	ARG
1a3wA	1a3xB	1a3wA	1	23	332	30	LYS	341	PRO	30	LYS	341	PRO
1a3wA	1a3xB	1a3wA	-1	51	52	58	GLU	59	TYR	58	GLU	59	TYR
1a3wA	1a3xB	1a3wA	-1	152	106	159	ASP	113	THR	159	ASP	113	THR
1a3wA	1a3xB	1a3wA	-1	120	105	127	TYR	112	THR	127	TYR	112	THR
1a3wA	1a3xB	1a3wA	-1	300	303	309	ARG	312	ARG	309	ARG	312	ARG
1a3wA	1a3xB	1a3wA	1	134	136	141	ARG	143	ILE	141	ARG	143	ILE
1a3wA	1a3xB	1a3wA	-1	363	360	372	THR	369	ARG	372	THR	369	ARG
1a3wA	1a3xB	1a3wA	1	373	471	382	VAL	493	ASN	382	VAL	493	ASN
1a3wA	1a3xB	1a3wA	1	173	134	182	PRO	141	ARG	182	PRO	141	ARG
1a3wA	1a3xB	1a3wA	-1	120	110	127	TYR	117	TYR	127	TYR	117	TYR
1a3wA	1a3xB	1a3wA	1	471	373	493	ASN	382	VAL	493	ASN	382	VAL
1a3wA	1a3xB	1a3wA	1	454	461	468	LYS	475	LYS	468	LYS	475	LYS
1a3wA	1a3xB	1a3wA	1	94	166	101	TYR	175	SER	101	TYR	175	SER
1a40A	1oibB	1ixhA	-1	134	9	135	ARG	10	THR	135	ARG	10	THR
1a40A	1oibB	1ixhA	-1	78	10	79	VAL	11	PHE	79	VAL	11	PHE
1a40A	1oibB	1ixhA	-1	36	134	37	GLY	135	ARG	37	GLY	135	ARG
1a40A	1oibB	1ixhA	-1	264	262	265	LYS	263	ASP	265	LYS	263	ASP
1a40A	1oibB	1ixhA	-1	214	246	215	LYS	247	GLU	215	LYS	247	GLU
1a40A	1oibB	1ixhA	-1	10	176	11	PHE	177	ASN	11	PHE	177	ASN
1a40A	1oibB	1ixhA	1	265	264	266	LYS	265	LYS	266	LYS	265	LYS
1a40A	1oibB	1ixhA	1	264	265	265	LYS	266	LYS	265	LYS	266	LYS
1a40A	1oibB	1ixhA	-1	230	227	231	ALA	228	ALA	231	ALA	228	ALA
1a40A	1oibB	1ixhA	-1	238	234	239	GLN	235	LYS	239	GLN	235	LYS
1a40A	1oibB	1ixhA	1	185	181	186	ARG	182	ALA	186	ARG	182	ALA
1a40A	1oibB	1ixhA	-1	175	9	176	GLY	10	THR	176	GLY	10	THR
1a40A	1oibB	1ixhA	1	88	86	89	LYS	87	GLY	89	LYS	87	GLY
1a40A	1oibB	1ixhA	1	4	33	5	THR	34	GLN	5	THR	34	GLN
1a40A	1oibB	1ixhA	1	234	60	235	LYS	61	ASP	235	LYS	61	ASP
1a40A	1oibB	1ixhA	-1	0	28	1	GLU	29	ASN	1	GLU	29	ASN
1a40A	1oibB	1ixhA	-1	134	36	135	ARG	37	GLY	135	ARG	37	GLY
1a40A	1oibB	1ixhA	-1	38	137	39	SER	138	GLY	39	SER	138	GLY
1a40A	1oibB	1ixhA	-1	200	290	201	GLN	291	LEU	201	GLN	291	LEU
1a40A	1oibB	1ixhA	-1	36	136	37	GLY	137	ASP	37	GLY	137	ASP
1a40A	1oibB	1ixhA	-1	176	9	177	ASN	10	THR	177	ASN	10	THR
1a40A	1oibB	1ixhA	1	228	296	229	LYS	297	PRO	229	LYS	297	PRO
1a40A	1oibB	1ixhA	-1	13	197	14	PRO	198	TYR	14	PRO	198	TYR
1a40A	1oibB	1ixhA	-1	113	117	114	GLU	118	LYS	114	GLU	118	LYS
1a40A	1oibB	1ixhA	-1	10	78	11	PHE	79	VAL	11	PHE	79	VAL
1a40A	1oibB	1ixhA	1	47	264	48	ASN	265	LYS	48	ASN	265	LYS
1a40A	1oibB	1ixhA	1	306	233	307	ALA	234	SER	307	ALA	234	SER
1a40A	1oibB	1ixhA	-1	65	61	66	GLN	62	GLU	66	GLN	62	GLU
1a40A	1oibB	1ixhA	1	239	142	240	ASP	143	PHE	240	ASP	143	PHE
1a40A	1oibB	1ixhA	-1	136	36	137	ASP	37	GLY	137	ASP	37	GLY
1a40A	1oibB	1ixhA	-1	230	240	231	ALA	241	LEU	231	ALA	241	LEU
1a40A	1oibB	1ixhA	-1	240	230	241	LEU	231	ALA	241	LEU	231	ALA
1a40A	1oibB	1ixhA	1	296	228	297	PRO	229	LYS	297	PRO	229	LYS
1a40A	1oibB	1ixhA	-1	197	9	198	TYR	10	THR	198	TYR	10	THR
1a40A	1oibB	1ixhA	1	231	302	232	ASP	303	GLN	232	ASP	303	GLN
1a40A	1oibB	1ixhA	1	86	88	87	GLY	89	LYS	87	GLY	89	LYS
1a40A	1oibB	1ixhA	-1	176	10	177	ASN	11	PHE	177	ASN	11	PHE
1a40A	1oibB	1ixhA	-1	9	175	10	THR	176	GLY	10	THR	176	GLY
1a40A	1oibB	1ixhA	-1	194	223	195	GLU	224	PHE	195	GLU	224	PHE
1a40A	1oibB	1ixhA	1	60	234	61	ASP	235	LYS	61	ASP	235	LYS
1a40A	1oibB	1ixhA	-1	246	214	247	GLU	215	LYS	247	GLU	215	LYS
1a40A	1oibB	1ixhA	-1	197	13	198	TYR	14	PRO	198	TYR	14	PRO
1a40A	1oibB	1ixhA	-1	12	197	13	ALA	198	TYR	13	ALA	198	TYR
1a40A	1oibB	1ixhA	-1	61	65	62	GLU	66	GLN	62	GLU	66	GLN
1a40A	1oibB	1ixhA	-1	290	200	291	LEU	201	GLN	291	LEU	201	GLN
1a40A	1oibB	1ixhA	-1	9	197	10	THR	198	TYR	10	THR	198	TYR
1a40A	1oibB	1ixhA	1	233	306	234	SER	307	ALA	234	SER	307	ALA
1a40A	1oibB	1ixhA	-1	223	194	224	PHE	195	GLU	224	PHE	195	GLU
1a40A	1oibB	1ixhA	-1	9	134	10	THR	135	ARG	10	THR	135	ARG
1a40A	1oibB	1ixhA	1	264	47	265	LYS	48	ASN	265	LYS	48	ASN
1a40A	1oibB	1ixhA	1	305	233	306	ALA	234	SER	306	ALA	234	SER
1a40A	1oibB	1ixhA	1	181	185	182	ALA	186	ARG	182	ALA	186	ARG
1a40A	1oibB	1ixhA	1	310	234	311	ASN	235	LYS	311	ASN	235	LYS
1a40A	1oibB	1ixhA	-1	262	264	263	ASP	265	LYS	263	ASP	265	LYS
1a40A	1oibB	1ixhA	-1	227	230	228	ALA	231	ALA	228	ALA	231	ALA
1a40A	1oibB	1ixhA	-1	197	12	198	TYR	13	ALA	198	TYR	13	ALA
1a40A	1oibB	1ixhA	1	302	231	303	GLN	232	ASP	303	GLN	232	ASP
1a40A	1oibB	1ixhA	1	33	4	34	GLN	5	THR	34	GLN	5	THR
1a40A	1oibB	1ixhA	-1	38	163	39	SER	164	SER	39	SER	164	SER
1a40A	1oibB	1ixhA	-1	234	231	235	LYS	232	ASP	235	LYS	232	ASP
1a40A	1oibB	1ixhA	-1	9	176	10	THR	177	ASN	10	THR	177	ASN
1a40A	1oibB	1ixhA	-1	234	238	235	LYS	239	GLN	235	LYS	239	GLN
1a40A	1oibB	1ixhA	1	142	239	143	PHE	240	ASP	143	PHE	240	ASP
1a40A	1oibB	1ixhA	1	233	305	234	SER	306	ALA	234	SER	306	ALA
1a40A	1oibB	1ixhA	-1	163	38	164	SER	39	SER	164	SER	39	SER
1a40A	1oibB	1ixhA	-1	28	0	29	ASN	1	GLU	29	ASN	1	GLU
1a40A	1oibB	1ixhA	-1	117	113	118	LYS	114	GLU	118	LYS	114	GLU
1a40A	1oibB	1ixhA	-1	231	234	232	ASP	235	LYS	232	ASP	235	LYS
1a40A	1oibB	1ixhA	1	234	310	235	LYS	311	ASN	235	LYS	311	ASN
1a40A	1oibB	1ixhA	-1	137	38	138	GLY	39	SER	138	GLY	39	SER
1ahuA	1e8fA	5mxjA	-1	146	143	162	ASP	159	ASN	162	ASP	159	ASN
1ahuA	1e8fA	5mxjA	-1	89	166	105	ASN	182	GLU	105	ASN	182	GLU
1ahuA	1e8fA	5mxjA	-1	156	392	172	GLY	408	TYR	172	GLY	408	TYR
1ahuA	1e8fA	5mxjA	-1	166	89	182	GLU	105	ASN	182	GLU	105	ASN
1ahuA	1e8fA	5mxjA	-1	145	387	161	ARG	403	GLN	161	ARG	403	GLN
1ahuA	1e8fA	5mxjA	-1	392	156	408	TYR	172	GLY	408	TYR	172	GLY
1ahuA	1e8fA	5mxjA	-1	387	145	403	GLN	161	ARG	403	GLN	161	ARG
1ahuA	1e8fA	5mxjA	-1	392	133	408	TYR	149	HIS	408	TYR	149	HIS
1ahuA	1e8fA	5mxjA	-1	133	392	149	HIS	408	TYR	149	HIS	408	TYR
1ahuA	1e8fA	5mxjA	1	536	9	552	GLN	15	LYS	552	GLN	15	LYS
1ahuA	1e8fA	5mxjA	-1	145	149	161	ARG	165	TRP	161	ARG	165	TRP
1ahuA	1e8fA	5mxjA	-1	396	393	412	LYS	409	ASP	412	LYS	409	ASP
1ahuA	1e8fA	5mxjA	1	462	466	478	LEU	482	ARG	478	LEU	482	ARG
1ahuA	1e8fA	5mxjA	-1	143	146	159	ASN	162	ASP	159	ASN	162	ASP
1ahuA	1e8fA	5mxjA	1	9	536	15	LYS	552	GLN	15	LYS	552	GLN
1ahuA	1e8fA	5mxjA	1	0	33	6	GLU	39	VAL	6	GLU	39	VAL
1ahuA	1e8fA	5mxjA	-1	1	19	7	PHE	25	ILE	7	PHE	25	ILE
1ahuA	1e8fA	5mxjA	-1	287	290	303	MET	306	GLN	303	MET	306	GLN
1ahuA	1e8fA	5mxjA	-1	357	353	373	ASP	369	GLU	373	ASP	369	GLU
1ahuA	1e8fA	5mxjA	-1	145	388	161	ARG	404	GLY	161	ARG	404	GLY
1ahuA	1e8fA	5mxjA	-1	290	287	306	GLN	303	MET	306	GLN	303	MET
1ahuA	1e8fA	5mxjA	1	466	462	482	ARG	478	LEU	482	ARG	478	LEU
1ahuA	1e8fA	5mxjA	-1	388	145	404	GLY	161	ARG	404	GLY	161	ARG
1ahuA	1e8fA	5mxjA	-1	353	357	369	GLU	373	ASP	369	GLU	373	ASP
1ahuA	1e8fA	5mxjA	-1	149	145	165	TRP	161	ARG	165	TRP	161	ARG
1ahuA	1e8fA	5mxjA	1	33	0	39	VAL	6	GLU	39	VAL	6	GLU
1ahuA	1e8fA	5mxjA	-1	19	1	25	ILE	7	PHE	25	ILE	7	PHE
1ahuA	1e8fA	5mxjA	-1	393	396	409	ASP	412	LYS	409	ASP	412	LYS
1a47A	3bmvA	1a47A	-1	655	652	656	THR	653	ASN	656	THR	653	ASN
1a47A	3bmvA	1a47A	-1	100	135	101	TYR	136	ASP	101	TYR	136	ASP
1a47A	3bmvA	1a47A	1	100	197	101	TYR	198	LEU	101	TYR	198	LEU
1a47A	3bmvA	1a47A	-1	652	655	653	ASN	656	THR	653	ASN	656	THR
1a47A	3bmvA	1a47A	1	197	100	198	LEU	101	TYR	198	LEU	101	TYR
1a47A	3bmvA	1a47A	-1	135	100	136	ASP	101	TYR	136	ASP	101	TYR
1a47A	3bmvA	1a47A	1	100	194	101	TYR	195	LEU	101	TYR	195	LEU
1a47A	3bmvA	1a47A	1	194	100	195	LEU	101	TYR	195	LEU	101	TYR
1a4aA	1azbA	1a4cC	-1	17	18	18	LYS	19	GLU	18	LYS	19	GLU
1a4aA	1azbA	1a4cC	-1	119	115	120	MET	116	GLY	120	MET	116	GLY
1a4aA	1azbA	1a4cC	1	13	119	14	GLN	120	MET	14	GLN	120	MET
1a4aA	1azbA	1a4cC	-1	128	20	129	ASN	21	VAL	129	ASN	21	VAL
1a4aA	1azbA	1a4cC	1	125	127	126	LYS	128	SER	126	LYS	128	SER
1a4aA	1azbA	1a4cC	-1	18	17	19	GLU	18	LYS	19	GLU	18	LYS
1a4aA	1azbA	1a4cC	-1	20	128	21	VAL	129	ASN	21	VAL	129	ASN
1a4aA	1azbA	1a4cC	1	127	125	128	SER	126	LYS	128	SER	126	LYS
1a4aA	1azbA	1a4cC	1	23	128	24	LYS	129	ASN	24	LYS	129	ASN
1a4aA	1azbA	1a4cC	-1	115	119	116	GLY	120	MET	116	GLY	120	MET
1a4aA	1azbA	1a4cC	1	119	13	120	MET	14	GLN	120	MET	14	GLN
1a4aA	1azbA	1a4cC	1	128	23	129	ASN	24	LYS	129	ASN	24	LYS
1ai9A	4hofB	1m79A	1	74	101	75	ILE	102	LEU	75	ILE	102	LEU
1ai9A	4hofB	1m79A	1	101	74	102	LEU	75	ILE	102	LEU	75	ILE
1ai9A	4hofB	1m79A	-1	62	64	63	PRO	65	LYS	63	PRO	65	LYS
1ai9A	4hofB	1m79A	-1	3	0	4	PRO	1	MET	4	PRO	1	MET
1ai9A	4hofB	1m79A	-1	105	0	106	VAL	1	MET	106	VAL	1	MET
1ai9A	4hofB	1m79A	1	33	36	34	ARG	37	LYS	34	ARG	37	LYS
1ai9A	4hofB	1m79A	-1	125	96	126	LEU	97	GLU	126	LEU	97	GLU
1ai9A	4hofB	1m79A	-1	2	96	3	LYS	97	GLU	3	LYS	97	GLU
1ai9A	4hofB	1m79A	-1	47	104	48	THR	105	ASP	48	THR	105	ASP
1ai9A	4hofB	1m79A	-1	0	105	1	MET	106	VAL	1	MET	106	VAL
1ai9A	4hofB	1m79A	-1	104	47	105	ASP	48	THR	105	ASP	48	THR
1ai9A	4hofB	1m79A	-1	0	3	1	MET	4	PRO	1	MET	4	PRO
1ai9A	4hofB	1m79A	-1	33	30	34	ARG	31	LYS	34	ARG	31	LYS
1ai9A	4hofB	1m79A	-1	1	2	2	LEU	3	LYS	2	LEU	3	LYS
1ai9A	4hofB	1m79A	-1	30	33	31	LYS	34	ARG	31	LYS	34	ARG
1ai9A	4hofB	1m79A	-1	95	125	96	ILE	126	LEU	96	ILE	126	LEU
1ai9A	4hofB	1m79A	1	107	4	108	ARG	5	ASN	108	ARG	5	ASN
1ai9A	4hofB	1m79A	1	119	95	120	GLU	96	ILE	120	GLU	96	ILE
1ai9A	4hofB	1m79A	-1	52	95	53	ILE	96	ILE	53	ILE	96	ILE
1ai9A	4hofB	1m79A	-1	102	0	103	VAL	1	MET	103	VAL	1	MET
1ai9A	4hofB	1m79A	-1	33	29	34	ARG	30	ARG	34	ARG	30	ARG
1ai9A	4hofB	1m79A	-1	0	99	1	MET	100	LEU	1	MET	100	LEU
1ai9A	4hofB	1m79A	1	27	32	28	ARG	33	ILE	28	ARG	33	ILE
1ai9A	4hofB	1m79A	-1	5	95	6	VAL	96	ILE	6	VAL	96	ILE
1ai9A	4hofB	1m79A	-1	108	0	109	VAL	1	MET	109	VAL	1	MET
1ai9A	4hofB	1m79A	1	29	30	30	ARG	31	LYS	30	ARG	31	LYS
1ai9A	4hofB	1m79A	-1	125	95	126	LEU	96	ILE	126	LEU	96	ILE
1ai9A	4hofB	1m79A	1	32	27	33	ILE	28	ARG	33	ILE	28	ARG
1ai9A	4hofB	1m79A	1	30	29	31	LYS	30	ARG	31	LYS	30	ARG
1ai9A	4hofB	1m79A	-1	29	33	30	ARG	34	ARG	30	ARG	34	ARG
1ai9A	4hofB	1m79A	-1	2	1	3	LYS	2	LEU	3	LYS	2	LEU
1ai9A	4hofB	1m79A	-1	96	2	97	GLU	3	LYS	97	GLU	3	LYS
1ai9A	4hofB	1m79A	-1	104	46	105	ASP	47	ASN	105	ASP	47	ASN
1ai9A	4hofB	1m79A	-1	46	104	47	ASN	105	ASP	47	ASN	105	ASP
1ai9A	4hofB	1m79A	-1	0	102	1	MET	103	VAL	1	MET	103	VAL
1ai9A	4hofB	1m79A	-1	99	0	100	LEU	1	MET	100	LEU	1	MET
1ai9A	4hofB	1m79A	-1	96	125	97	GLU	126	LEU	97	GLU	126	LEU
1ai9A	4hofB	1m79A	-1	95	5	96	ILE	6	VAL	96	ILE	6	VAL
1ai9A	4hofB	1m79A	-1	0	108	1	MET	109	VAL	1	MET	109	VAL
1ai9A	4hofB	1m79A	1	2	0	3	LYS	1	MET	3	LYS	1	MET
1ai9A	4hofB	1m79A	-1	95	52	96	ILE	53	ILE	96	ILE	53	ILE
1ai9A	4hofB	1m79A	1	95	119	96	ILE	120	GLU	96	ILE	120	GLU
1ai9A	4hofB	1m79A	-1	64	62	65	LYS	63	PRO	65	LYS	63	PRO
1ai9A	4hofB	1m79A	1	36	33	37	LYS	34	ARG	37	LYS	34	ARG
1ai9A	4hofB	1m79A	1	0	2	1	MET	3	LYS	1	MET	3	LYS
1ai9A	4hofB	1m79A	1	4	107	5	ASN	108	ARG	5	ASN	108	ARG
1a4eA	1a4eC	1a4eB	-1	269	270	284	ARG	285	ASP	284	ARG	285	ASP
1a4eA	1a4eC	1a4eB	-1	270	269	285	ASP	284	ARG	285	ASP	284	ARG
1aifA	5d8jL	1iaiM	-1	165	105	166	ASP	106	GLU	166	ASP	106	GLU
1aifA	5d8jL	1iaiM	-1	213	187	214	GLU	188	GLU	214	GLU	188	GLU
1aifA	5d8jL	1iaiM	1	155	185	156	ARG	186	GLU	156	ARG	186	GLU
1aifA	5d8jL	1iaiM	1	142	103	143	LYS	104	LYS	143	LYS	104	LYS
1aifA	5d8jL	1iaiM	1	139	163	140	PHE	164	TRP	140	PHE	164	TRP
1aifA	5d8jL	1iaiM	-1	142	141	143	LYS	142	PRO	143	LYS	142	PRO
1aifA	5d8jL	1iaiM	-1	186	213	187	TYR	214	GLU	187	TYR	214	GLU
1aifA	5d8jL	1iaiM	1	94	91	95	TYR	92	TRP	95	TYR	92	TRP
1aifA	5d8jL	1iaiM	1	103	142	104	LYS	143	LYS	104	LYS	143	LYS
1aifA	5d8jL	1iaiM	-1	213	186	214	GLU	187	TYR	214	GLU	187	TYR
1aifA	5d8jL	1iaiM	1	213	210	214	GLU	211	ASN	214	GLU	211	ASN
1aifA	5d8jL	1iaiM	1	163	139	164	TRP	140	PHE	164	TRP	140	PHE
1aifA	5d8jL	1iaiM	1	185	155	186	GLU	156	ARG	186	GLU	156	ARG
1aifA	5d8jL	1iaiM	-1	156	155	157	GLN	156	ARG	157	GLN	156	ARG
1aifA	5d8jL	1iaiM	-1	105	165	106	GLU	166	ASP	106	GLU	166	ASP
1aifA	5d8jL	1iaiM	-1	39	168	40	LYS	169	SER	40	LYS	169	SER
1aifA	5d8jL	1iaiM	1	163	142	164	TRP	143	LYS	164	TRP	143	LYS
1aifA	5d8jL	1iaiM	-1	211	213	212	ARG	214	GLU	212	ARG	214	GLU
1aifA	5d8jL	1iaiM	1	105	141	106	GLU	142	PRO	106	GLU	142	PRO
1aifA	5d8jL	1iaiM	-1	140	142	141	TYR	143	LYS	141	TYR	143	LYS
1aifA	5d8jL	1iaiM	1	181	155	182	LEU	156	ARG	182	LEU	156	ARG
1aifA	5d8jL	1iaiM	1	9	105	10	LEU	106	GLU	10	PHE	106	GLU
1aifA	5d8jL	1iaiM	1	105	9	106	GLU	10	LEU	106	GLU	10	PHE
1aifA	5d8jL	1iaiM	-1	168	39	169	SER	40	LYS	169	SER	40	LYS
1aifA	5d8jL	1iaiM	1	142	163	143	LYS	164	TRP	143	LYS	164	TRP
1aifA	5d8jL	1iaiM	1	141	105	142	PRO	106	GLU	142	PRO	106	GLU
1aifA	5d8jL	1iaiM	1	210	213	211	ASN	214	GLU	211	ASN	214	GLU
1aifA	5d8jL	1iaiM	-1	98	91	99	PHE	92	TRP	99	PHE	92	TRP
1aifA	5d8jL	1iaiM	1	105	140	106	GLU	141	TYR	106	GLU	141	TYR
1aifA	5d8jL	1iaiM	1	155	181	156	ARG	182	LEU	156	ARG	182	LEU
1aifA	5d8jL	1iaiM	-1	141	142	142	PRO	143	LYS	142	PRO	143	LYS
1aifA	5d8jL	1iaiM	-1	155	156	156	ARG	157	GLN	156	ARG	157	GLN
1aifA	5d8jL	1iaiM	-1	187	213	188	GLU	214	GLU	188	GLU	214	GLU
1aifA	5d8jL	1iaiM	-1	36	91	37	TYR	92	TRP	37	TYR	92	TRP
1aifA	5d8jL	1iaiM	-1	142	140	143	LYS	141	TYR	143	LYS	141	TYR
1aifA	5d8jL	1iaiM	-1	91	36	92	TRP	37	TYR	92	TRP	37	TYR
1aifA	5d8jL	1iaiM	1	91	94	92	TRP	95	TYR	92	TRP	95	TYR
1aifA	5d8jL	1iaiM	-1	91	98	92	TRP	99	PHE	92	TRP	99	PHE
1aifA	5d8jL	1iaiM	-1	213	211	214	GLU	212	ARG	214	GLU	212	ARG
1aifA	5d8jL	1iaiM	1	140	105	141	TYR	106	GLU	141	TYR	106	GLU
1aifB	1iaiI	1aifB	-1	31	75	32	TYR	76	ASP	32	TYR	76	ASP
1aifB	1iaiI	1aifB	1	56	51	57	ASN	52	ARG	57	ASN	52	ARG
1aifB	1iaiI	1aifB	1	52	57	53	LEU	58	PHE	53	LEU	58	PHE
1aifB	1iaiI	1aifB	-1	198	196	199	GLU	197	PRO	199	GLU	197	PRO
1aifB	1iaiI	1aifB	1	1	26	2	VAL	27	PHE	2	VAL	27	PHE
1aifB	1iaiI	1aifB	1	77	57	78	LYS	58	PHE	78	LYS	58	PHE
1aifB	1iaiI	1aifB	-1	196	199	197	PRO	200	THR	197	PRO	200	THR
1aifB	1iaiI	1aifB	1	29	54	30	ASN	55	SER	30	ASN	55	SER
1aifB	1iaiI	1aifB	1	26	101	27	PHE	102	PRO	27	PHE	102	PRO
1aifB	1iaiI	1aifB	1	28	1	29	PHE	2	VAL	29	PHE	2	VAL
1aifB	1iaiI	1aifB	-1	55	58	56	ASP	59	ALA	56	ASP	59	ALA
1aifB	1iaiI	1aifB	1	77	52	78	LYS	53	LEU	78	LYS	53	LEU
1aifB	1iaiI	1aifB	1	196	190	197	PRO	191	VAL	197	PRO	191	VAL
1aifB	1iaiI	1aifB	1	145	196	146	LEU	197	PRO	146	LEU	197	PRO
1aifB	1iaiI	1aifB	1	52	77	53	LEU	78	LYS	53	LEU	78	LYS
1aifB	1iaiI	1aifB	-1	137	143	138	ALA	144	VAL	138	ALA	144	VAL
1aifB	1iaiI	1aifB	1	196	143	197	PRO	144	VAL	197	PRO	144	VAL
1aifB	1iaiI	1aifB	1	81	75	82	TYR	76	ASP	82	TYR	76	ASP
1aifB	1iaiI	1aifB	1	196	145	197	PRO	146	LEU	197	PRO	146	LEU
1aifB	1iaiI	1aifB	1	190	196	191	VAL	197	PRO	191	VAL	197	PRO
1aifB	1iaiI	1aifB	1	79	75	80	ARG	76	ASP	80	ARG	76	ASP
1aifB	1iaiI	1aifB	-1	73	75	74	ARG	76	ASP	74	ARG	76	ASP
1aifB	1iaiI	1aifB	1	151	178	152	GLY	179	GLN	152	GLY	179	GLN
[truncated: 998,000+ more rows]
