# Supplementary material for: Difference contact maps: From what to why in the analysis of the conformational flexibility of proteins
Source: PLoS One. 2020 Mar 12;15(3):e0226702. doi: 10.1371/journal.pone.0226702 (PMC7067477; doi:10.1371/journal.pone.0226702)
Supplement: S2 Table — (CSV) [file pone.0226702.s004.csv]

CLUSTER_NAME	TARGET_PDB_CHAIN_ID	TEMPLATE_PDB_CHAIN_ID	MAX_RMSD	NUM_ROWS_COLS	F_DIFF_STAB_CONTACTS	TARGET_LIGAND_BOUND	TEMPLATE_LIGAND_BOUND	TARGET_IS_COMPLEX_bioassemblyBased	TEMPLATE_IS_COMPLEX_bioassemblyBased
1a7uA	1brtA	1a8uB	0.386	277	0.00438837081733	NO	YES	YES	YES
101mA	105mA	2eb8A	2.476	153	0.117890382627	YES	YES	NO	NO
1a7wA	5t5kC	1b6wA	1.092	68	0.0474576271186	YES	NO	YES	YES
10mhA	2i9kA	2hmyB	3.981	327	0.0553846153846	YES	YES	YES	NO
1a7vA	1mqvB	1mqvA	1.025	123	0.00616332819723	YES	YES	NO	NO
11asA	11asB	11asA	0.493	327	0.0172648796002	YES	YES	YES	YES
1a81A	1a81K	1a81C	1.618	220	0.00147710487445	YES	YES	YES	YES
1ac6A	1ac6B	1ac6A	0.812	110	0.00320512820513	NO	NO	YES	YES
13gsA	14gsA	1aqxA	1.494	194	0.0112	NO	YES	YES	YES
13pkA	16pkA	13pkC	3.716	415	0.0495356037152	YES	YES	NO	NO
153lA	1lspA	153lA	0.288	185	0.00628436763551	YES	NO	NO	NO
1ad1A	4hb7A	1ad1A	0.77	253	0.013986013986	NO	NO	YES	YES
1ad3A	1ad3B	1ad3A	0.171	446	0.0	YES	YES	YES	YES
19hcA	19hcB	19hcA	0.463	292	0.00286532951289	YES	YES	YES	YES
1a02F	1s9kD	1a02F	0.627	53	0.0	YES	YES	YES	YES
1a04A	1rnlA	1a04A	0.75	200	0.0280373831776	NO	NO	NOT SURE	NO
1adjA	1h4vB	1adyB	2.362	404	0.0288611544462	NO	YES	YES	YES
1a05A	1a05B	1a05A	0.219	357	0.00178491744757	YES	YES	YES	YES
1a0aA	1a0aB	1a0aA	2.599	63	0.16077170418	YES	YES	YES	YES
1adwA	4bxvA	4bwtB	0.536	123	0.00525624178712	YES	YES	NO	YES
1a0cA	1a0cB	1a0cA	0.001	437	0.0	YES	YES	YES	YES
1ae1B	1ae1A	1ae1B	0.219	245	0.0106030483764	YES	YES	YES	YES
1a0dA	1a0dB	1a0dA	0.001	437	0.0	YES	YES	YES	YES
1a0eA	1a0eD	1a0eA	0.001	443	0.0	YES	YES	YES	YES
1ae7A	4e4cA	1ae7A	1.147	118	0.0635838150289	NO	NO	YES	NOT SURE
1a0gB	4daaA	1daaA	0.554	277	0.0103866128102	YES	YES	YES	YES
1ae9A	1ae9B	1ae9A	0.215	163	0.0082304526749	NO	NO	YES	YES
1aeiA	1dm5E	1aeiC	0.598	315	0.014888337469	YES	YES	YES	YES
1af0A	1srpA	1smpA	1.149	468	0.00792602377807	YES	YES	NO	YES
1af2A	1ctuA	1af2A	0.242	294	0.00315789473684	YES	YES	YES	YES
1a0kA	3nulA	1a0kA	0.295	130	0.00250626566416	NO	NO	NO	NO
1af6A	1mpnA	1af6A	0.434	421	0.0	YES	YES	YES	YES
1a0lA	2zecD	4mpuB	0.542	242	0.00755667506297	YES	YES	YES	YES
1af7A	1bc5A	1af7A	1.951	269	0.0328611898017	YES	YES	YES	NO
1a0oB	1ffgD	1a0oF	0.673	68	0.0	NO	NO	YES	YES
1afa1	1fifB	1afa2	2.552	154	0.0338983050847	YES	YES	YES	YES
1a0sP	1a0tP	1a0sR	0.188	413	0.0	YES	YES	YES	YES
1afsA	1lwiA	1ralA	2.412	302	0.0674264007597	YES	NO	YES	NO
1afvA	2pwoA	1afvA	4.061	144	0.10421286031	NO	NO	YES	YES
1a21B	1a21A	1a21B	1.416	193	0.0216802168022	NO	NO	NO	NO
1afvH	1afvK	1afvH	0.161	220	0.0	NO	NO	YES	YES
1a25A	1a25B	1a25A	0.159	132	0.00751879699248	YES	YES	YES	YES
1afwB	1pxtB	1afwB	1.085	348	0.0338563170933	NO	NO	YES	YES
1a26A	2pawA	1efyA	0.451	348	0.0017652250662	NO	YES	NO	NO
1ag6A	1tefB	1oowA	0.743	99	0.0104347826087	YES	YES	NO	NO
1ag9A	1ahnA	1ag9B	0.399	169	0.0136170212766	YES	YES	NO	YES
1agnA	1d1sC	1agnA	0.485	373	0.0015680125441	YES	YES	YES	YES
1a2oA	1a2oB	1a2oA	1.401	347	0.0206985769728	NO	NO	NO	NO
1agqB	1agqD	1agqB	1.842	93	0.021978021978	NO	NO	YES	YES
1a2xA	1tcfA	1a2xA	11.718	156	0.169102296451	YES	YES	NO	YES
1a2yB	1g7jB	1a7pH	0.656	112	0.00306748466258	NO	NO	YES	YES
1agrE	1agrH	1agrE	0.434	116	0.0	NO	NO	YES	YES
1a2zA	1a2zC	1a2zB	0.541	220	0.018387553041	NO	NO	YES	YES
1ah5A	1ypnA	1ah5A	0.352	292	0.00210415570752	YES	YES	NO	NO
1a34A	4oq9A	4niaK	0.235	144	0.0	YES	YES	YES	YES
1a39A	2a39A	1dymA	0.481	397	0.0030995738086	YES	YES	NO	NO
1ah8B	2werA	1ah8B	1.208	213	0.028880866426	YES	NO	YES	YES
1a3aC	1a3aD	1a3aA	0.784	144	0.0241758241758	NO	NO	YES	YES
1ahiA	1ahhB	1ahiA	1.332	253	0.00904977375566	YES	YES	YES	YES
1ahjB	3x25B	1ahjD	0.46	212	0.00491803278689	YES	NO	YES	YES
1ahpA	2azdB	1qm5A	1.119	796	0.0117560617193	YES	YES	YES	YES
1ahqA	1cnuA	1ahqA	0.87	133	0.0252206809584	NO	NO	NO	NO
1a3wA	1a3xB	1a3wA	1.03	479	0.0163265306122	YES	YES	YES	YES
1ahsA	1ahsB	1ahsA	0.373	126	0.0	NO	NO	YES	YES
1a40A	1oibB	1ixhA	3.084	321	0.0315741993685	NO	YES	NO	NO
1ahuA	1e8fA	5mxjA	0.634	545	0.00755939524838	NO	YES	YES	YES
1a47A	3bmvA	1a47A	0.379	683	0.00166423965051	YES	YES	NO	NO
1a4aA	1azbA	1a4cC	1.008	129	0.0154838709677	YES	YES	YES	YES
1ai9A	4hofB	1m79A	1.355	192	0.0383973288815	YES	YES	NO	NO
1a4eA	1a4eC	1a4eB	0.165	488	0.000690607734807	YES	YES	YES	YES
1aifA	5d8jL	1iaiM	3.204	214	0.0313479623824	NO	NO	YES	YES
1aifB	1iaiI	1aifB	1.337	218	0.0438871473354	NO	NO	YES	YES
1a4fB	3mjpB	3a59D	0.732	146	0.0115740740741	YES	YES	YES	YES
1aihA	1aihD	1aihA	1.3	170	0.0141414141414	NO	NO	YES	YES
1aipC	1aipD	1aipC	1.164	195	0.0146923783287	NO	NO	YES	YES
1a4kB	1a4kH	1a4jB	3.729	217	0.00799360511591	YES	NO	YES	YES
1airA	2eweA	1pluA	0.396	352	0.0	YES	YES	NO	NO
1a4pA	4hreJ	1a4pA	1.903	91	0.0878243512974	YES	NO	YES	YES
1aivA	1ovtA	1aivA	7.171	682	0.0670144462279	YES	NO	NO	NO
1a4sA	1bpwA	1a4sD	0.32	503	0.0	YES	NO	YES	YES
1aj0A	5u0vA	5u0zA	1.175	257	0.0372902423866	YES	YES	YES	YES
1a4uA	3rj9E	1b2lA	0.926	254	0.0152866242038	YES	YES	YES	YES
1a4zA	1ag8A	1a4zC	0.18	493	0.00122062862374	NO	YES	YES	YES
1aj8A	1aj8B	1aj8A	0.262	370	0.00753138075314	YES	YES	YES	YES
1a58A	1a33A	1c5fM	0.551	174	0.0155172413793	NO	YES	NO	YES
1ajkA	1ajkB	1ajkA	0.477	201	0.00157853196527	YES	YES	NO	NO
1a5dA	1a5dB	1a5dA	0.626	173	0.0214477211796	NO	NO	NO	NO
1ajoB	1ajoA	1ajoB	0.15	211	0.0	YES	YES	NO	NO
1a5kA	1krbA	1ejxA	0.225	100	0.0114942528736	NO	NO	YES	YES
1ak2A	2ak2A	1ak2A	0.418	220	0.00155763239875	NO	NO	NO	NO
1a62A	2a8vA	1a62A	1.186	118	0.0358208955224	YES	NO	NOT SURE	NO
1akaA	8aatA	1tatA	1.673	401	0.00828625235405	YES	YES	YES	YES
1a65A	1hfuA	1a65A	0.269	499	0.0	YES	YES	NO	NO
1akeA	4jzkB	4akeA	7.267	214	0.0696022727273	YES	NO	NO	YES
1a6dA	1a6eA	1a6dA	0.83	503	0.0228064618309	YES	NO	YES	YES
1akhA	1yrnA	1akhA	0.165	49	0.0	YES	YES	YES	YES
1a6dB	1a6eB	1a6dB	0.736	502	0.0226130653266	YES	NO	YES	YES
1akhB	1le8B	1yrnB	1.34	74	0.0185185185185	YES	YES	YES	YES
1a6jB	1a6jA	1a6jB	0.695	150	0.0423728813559	NO	NO	YES	YES
1aknA	2bceA	1aknA	1.778	526	0.0741743367623	NO	NO	NO	NO
1a6rA	2e01A	1a6rA	0.961	445	0.0302049622438	NO	NO	YES	YES
1aksA	1uhbA	1aksA	0.163	125	0.0	YES	YES	YES	YES
1a6tA	1a6tC	1a6tA	0.455	210	0.00164473684211	NO	NO	YES	YES
1al04	1cd31	1al04	11.106	142	0.332695984704	NO	NO	YES	YES
1a6uH	1a6vH	1a6vJ	1.051	118	0.0433604336043	YES	YES	YES	YES
1al0G	2bpa2	1cd3G	0.379	175	0.00196270853778	NO	NO	YES	YES
1al22	2plv2	1ar72	0.28	268	0.0	NO	NO	YES	YES
1a6zA	1de4G	1a6zC	1.604	272	0.0548271752086	NO	NO	YES	YES
1alyA	1i9rA	1alyA	1.531	143	0.0530386740331	NO	NO	YES	YES
1a71A	7adhA	1axgB	1.569	374	0.0288248337029	YES	YES	NO	YES
1a73A	1evxA	1a74A	1.157	162	0.0249433106576	YES	YES	YES	YES
1am4A	1tx4A	1am4A	1.223	196	0.0358814352574	NO	NO	YES	YES
1am9C	1am9B	1am9A	1.37	75	0.0286738351254	YES	YES	YES	YES
1a76A	1a77A	1a76A	0.51	315	0.0103039670273	YES	YES	NO	NO
1amkA	2y63A	1amkA	0.32	249	0.00755191944619	YES	YES	YES	YES
1ammA	4w9bA	1gcsA	0.552	172	0.014652014652	NO	NO	NO	NO
1a79A	1a79D	1a79A	1.247	171	0.0675799086758	NO	NO	YES	YES
1amuA	1amuB	1amuA	0.445	507	0.00254048904414	YES	YES	NO	NO
1a7dA	2mhrA	1a7eA	0.25	118	0.0143266475645	YES	YES	NO	NO
1amyA	1bg9A	1avaA	0.511	403	0.00720720720721	YES	YES	YES	YES
1a7hA	1a7hB	1a7hA	0.405	86	0.025	NO	NO	NO	NO
1an4A	1an4B	1an4A	3.951	65	0.247887323944	YES	YES	YES	YES
1a7kA	1i33C	1a7kD	0.801	358	0.00593220338983	YES	YES	YES	YES
1a82A	1dafA	1byiA	0.934	224	0.0154929577465	YES	NO	YES	YES
1a88A	1a88C	1a88A	0.252	275	0.0	NO	NO	YES	YES
1annA	1i4aA	1annA	1.696	309	0.0404429465575	YES	YES	NOT SURE	NO
1a8aA	2h0lA	1a8aA	1.472	316	0.0439882697947	YES	YES	NO	NO
1anwA	1anxC	1hakB	2.005	316	0.0871559633028	YES	YES	NO	YES
1a8dA	1fv3B	1fv3A	1.48	451	0.0360841964584	YES	YES	NO	NO
1a8rA	1n3rE	1n3sD	1.787	220	0.0298742138365	YES	YES	YES	YES
1aocA	1aocB	1aocA	3.163	175	0.0829493087558	NO	NO	YES	YES
1a8tA	1znbB	1a8tA	0.891	228	0.00646830530401	YES	YES	NO	NO
1aodA	2plcA	1aodA	0.199	274	0.0	NO	YES	NO	NO
1a92A	1a92B	1a92A	1.331	50	0.0326086956522	NO	NO	YES	YES
1aohB	1aohA	1aohB	0.335	143	0.0	NO	NO	YES	YES
1a95B	4jlsJ	1a96C	2.62	134	0.0127551020408	YES	YES	YES	YES
1aoiD	5fugE	3w97D	1.942	91	0.0329411764706	NO	YES	YES	YES
1a9nB	1a9nD	1a9nB	0.146	93	0.0	YES	YES	YES	YES
1aoiE	5bsaB	3kwqE	1.355	76	0.0342465753425	YES	YES	YES	YES
1a9nC	1a9nA	1a9nC	0.16	162	0.0	NO	NO	YES	YES
1a9oA	1lvuB	1a9pA	1.959	277	0.0627249357326	YES	YES	YES	YES
1aojA	1i0cA	1i07A	13.84	59	0.311526479751	NO	NO	NO	YES
1a9wE	1a9wF	1a9wE	0.048	145	0.0	YES	YES	YES	YES
1aokA	1vpiA	1aokA	0.976	122	0.0251396648045	NO	NO	YES	YES
1aa1C	1upmC	1ausS	0.876	123	0.0182648401826	NO	NO	YES	YES
1aokB	2i0uE	1rgbB	1.09	122	0.0339425587467	YES	YES	NOT SURE	YES
1aomB	1hcmA	1aofB	6.735	526	0.0243212669683	YES	YES	YES	YES
1aonO	4pkoX	4pknZ	2.253	97	0.0907297830375	NO	NO	YES	YES
1aorA	1aorB	1aorA	0.171	605	0.0110624567873	YES	YES	YES	YES
1ab9B	1yphD	1hjaB	0.833	131	0.0323054331865	YES	YES	YES	YES
1aovA	1dotA	1aovA	8.229	686	0.0383631713555	YES	NO	NO	NO
1aoxA	1dziA	5thpL	2.793	182	0.117056856187	YES	NO	YES	YES
1aozA	1asqB	1aozA	0.31	552	0.00165562913907	YES	YES	YES	YES
1ap2C	1ap2A	1ap2C	0.432	112	0.0	NO	NO	YES	YES
1ap2D	1mvuB	1ap2D	0.661	121	0.030428769018	NO	NO	YES	YES
1aphB	2wc0D	1wavJ	6.833	20	0.190476190476	NO	YES	YES	YES
1aptE	2weaA	1aptE	0.53	323	0.00194647201946	YES	YES	YES	YES
1apxA	1apxC	1apxA	0.345	249	0.00126823081801	YES	YES	YES	YES
1apyA	1apzC	1apyA	0.577	161	0.00468933177022	NO	NO	YES	YES
1apyB	1apzB	1apyD	0.369	141	0.00495662949195	YES	NO	YES	YES
1aq0A	1ghrA	1aq0B	0.473	306	0.0100300902708	NO	YES	NO	YES
1aq3A	2bs0C	2bq5B	3.453	129	0.100486223663	YES	YES	YES	YES
1aqeA	1czjA	1aqeA	0.59	110	0.0155642023346	YES	YES	YES	YES
1aqyA	1bo6A	1aqyA	0.977	281	0.0043980208906	YES	YES	YES	YES
1ar1B	3hb3B	1ar1B	0.313	252	0.001443001443	YES	YES	YES	YES
1ar1D	1qleL	1mqkL	0.618	108	0.0253164556962	NO	NO	YES	YES
1ar2A	5xqyH	5xp1A	0.881	109	0.00953895071542	NO	NO	NO	NO
1ar4A	1bt8A	1ar5A	0.826	201	0.0033698399326	YES	YES	YES	YES
1arbA	4gpgA	1arcA	0.179	263	0.0	NO	YES	NO	NO
1aroL	1lbaA	1aroL	0.659	145	0.0323624595469	YES	NO	NO	YES
1assA	1asxA	1assA	1.488	152	0.0245535714286	NO	NO	YES	YES
1astA	1qjiA	1iaaA	0.505	200	0.00625978090767	YES	YES	NO	NO
1asuA	1cxuA	1asuA	2.322	143	0.0580720092915	YES	YES	YES	YES
1asyA	1eovA	1asyA	1.493	487	0.0298317994288	NO	YES	YES	YES
1at3A	1at3B	1at3A	0.164	217	0.0	YES	YES	YES	YES
1atiA	1atiB	1atiA	0.981	348	0.004004004004	YES	YES	YES	YES
1attA	1attB	1attA	1.039	405	0.0314245810056	NO	NO	NO	NO
1au1A	1au1B	1au1A	2.089	163	0.115283842795	YES	YES	YES	YES
1augA	3ro0C	3rnzA	0.505	206	0.013698630137	YES	NO	YES	YES
1auiA	4orbA	1auiA	0.326	369	0.000834376303713	YES	YES	YES	YES
1auoA	1aurB	1auoA	0.488	218	0.0112359550562	YES	NO	YES	YES
1auqA	3hxqA	1auqA	2.391	201	0.0283793876027	YES	NO	YES	NO
1auvB	1auvA	1auvB	0.863	291	0.0194619347453	NO	NO	YES	YES
1auyB	1w39A	2fz2C	1.558	169	0.0475737392959	NO	YES	YES	YES
1av1A	1av1B	1av1A	4.946	201	0.0741656365884	NO	NO	YES	YES
1avbA	1avbB	1avbA	0.108	226	0.0	NO	NO	YES	YES
1avfQ	1avfP	1avfQ	0.205	21	0.0	NO	NO	YES	YES
1avoA	1avoC	1avoA	0.201	60	0.0	NO	NO	YES	YES
1avoB	1avoJ	1avoD	0.127	140	0.0	NO	NO	YES	YES
1avsB	1avsA	1avsB	0.886	81	0.0354767184035	YES	YES	NO	NO
1avuA	1avxB	1avuA	0.785	170	0.0167014613779	NO	NO	YES	NO
1avyA	1avyC	1avyA	0.563	67	0.0	NO	NO	YES	YES
1aw1A	1aw1E	1aw2A	1.02	254	0.0147239263804	YES	NO	YES	YES
1aw7A	2ij0B	1aw7B	1.635	194	0.0595813204509	NO	NO	YES	NO
1ax4A	1ax4B	1ax4A	0.552	464	0.00199071001991	YES	YES	YES	YES
1axkB	1axkA	1axkB	1.758	393	0.0	YES	YES	YES	YES
1axnA	1aiiA	1axnA	0.548	322	0.0185185185185	YES	YES	NO	NO
1axsA	1d5iL	1d5bA	3.364	211	0.0373540856031	NO	NO	YES	YES
1ay0A	1gpuB	1ay0A	0.422	678	0.0017652250662	YES	YES	YES	YES
1ay2A	2hi2A	1ay2A	0.467	157	0.0220507166483	YES	NO	NO	YES
1ay4A	1ay5B	2ay5A	1.21	388	0.0176282051282	YES	YES	YES	YES
1ay7A	1boxA	1ynvX	0.831	95	0.0253164556962	NO	NO	NO	NO
1ay9A	1umuA	1ay9B	0.376	105	0.0	NO	NO	YES	YES
1aym1	1nd3A	1ayn1	0.23	285	0.001386001386	YES	YES	YES	YES
1aym2	1nd3B	1ayn2	0.198	252	0.00794701986755	NO	NO	YES	YES
1aym3	1nd3C	1ayn3	0.227	238	0.0	YES	YES	YES	YES
1aym4	1nd3D	1ayn4	0.484	29	0.0	NO	NO	YES	YES
1ayoA	1ayoB	1ayoA	0.671	130	0.0132275132275	YES	NO	YES	YES
1ayxA	2f6dA	1ayxA	0.581	492	0.00549115314216	YES	YES	NO	NO
1ayyD	1ayyB	1ayyD	2.302	143	0.0488940628638	NO	NO	YES	YES
1ayzA	4r62A	1ayzA	0.691	149	0.010764262648	NO	NO	YES	NO
1azpA	1ca5A	1wd0A	1.426	65	0.096	YES	YES	YES	YES
1azwA	1azwB	1azwA	0.112	313	0.0	NO	NO	YES	YES
1b02A	1bkoC	1b02A	1.347	278	0.0322234156821	NO	YES	YES	NO
1b04B	1b04A	1b04B	1.43	310	0.0316973415133	NO	NO	NO	NO
1b05A	1rkmA	1b6hA	3.159	517	0.0233551694674	NO	YES	NO	YES
1b06A	1b06C	1b06B	0.068	208	0.0	YES	YES	YES	YES
1b09A	3pvnF	1gnhJ	1.789	206	0.078313253012	YES	NO	YES	YES
1b0nA	3zkcA	1b0nA	0.681	61	0.0108991825613	YES	YES	YES	YES
1b0pA	2c42B	1b0pB	0.78	1231	0.00929064657878	YES	YES	YES	YES
1b0wA	1breC	1breB	0.798	107	0.0279937791602	NO	NO	YES	YES
1b0zA	1c7rA	1b0zA	0.413	432	0.00642857142857	NO	NO	YES	YES
1b12A	3iiqB	1b12C	2.688	221	0.0577716643741	YES	YES	YES	NO
1b1uA	1tmqB	1b1uA	1.103	115	0.0184453227931	NO	NO	YES	NO
1b1yA	2xfrA	1b1yA	0.843	485	0.0145391102065	NO	YES	NO	NO
1b23P	1aipA	1ob5A	12.22	373	0.0924592648731	NO	YES	YES	YES
1b25A	1b4nC	1b4nA	0.214	611	0.0	YES	YES	YES	YES
1b26A	2tmgF	2tmgC	0.579	408	0.0	NO	NO	YES	YES
1b27A	1yvsA	1b20C	17.305	108	0.194968553459	NO	NO	YES	NO
1b2pA	1b2pB	1b2pA	0.237	119	0.0	NO	NO	YES	YES
1b2wL	1t3fA	1t04C	0.831	214	0.00983606557377	NO	NO	YES	YES
1b30A	1b3yA	1b3vA	0.154	301	0.0	YES	YES	NO	NO
1b33A	1b33J	1b33A	0.566	160	0.0021978021978	NO	YES	YES	YES
1b33B	1b33F	1b33B	0.442	160	0.00932400932401	YES	YES	YES	YES
1b33N	1b33O	1b33N	0.988	67	0.0483383685801	NO	YES	YES	YES
1b3dB	1usnA	1ueaA	3.028	165	0.10737033667	YES	YES	NOT SURE	YES
1b3qB	1b3qA	1b3qB	4.418	359	0.0620358235037	NO	NO	YES	YES
1b3tA	1vhiA	1b3tB	4.847	139	0.0693928128872	NO	YES	YES	YES
1b3uA	4i5lD	1b3uA	9.851	582	0.056345177665	NO	NO	YES	NO
1b41B	4bdtB	1fasA	2.636	61	0.0916905444126	NO	NO	YES	NO
1b43A	1b43B	1b43A	0.964	339	0.0292370945637	NO	NO	YES	YES
1b44E	1b44F	1b44E	1.142	106	0.0213523131673	NO	NO	YES	YES
1b48A	1b48B	1b48A	0.645	221	0.00955631399317	YES	YES	YES	YES
1b4aA	1b4aE	1b4aC	3.627	146	0.0166270783848	NO	NO	YES	YES
1b4bA	1b4bC	1b4bB	0.065	71	0.00498753117207	YES	YES	YES	YES
1b4fB	1b4fG	1b4fF	5.661	72	0.0710659898477	NO	NO	YES	YES
1b4uA	1bouC	1b4uA	0.255	132	0.00289855072464	NO	NO	YES	YES
1b4uB	1bouD	1b4uB	0.288	298	0.0	YES	YES	YES	YES
1b4wA	1jiaB	1c1jB	0.603	122	0.03125	YES	NO	YES	YES
1b54A	1ct5A	1b54A	0.266	227	0.00971547536433	YES	YES	NO	NO
1b5dA	1b5eA	1b49A	0.226	241	0.0	YES	YES	YES	YES
1b5sA	1b5sB	1b5sA	0.004	242	0.0	NO	NO	YES	YES
1b63A	5akcH	1nhhA	5.571	280	0.100222717149	NO	YES	YES	YES
1b65A	1b65D	1b65A	0.104	363	0.0	NO	NO	YES	YES
1b66A	1b6zB	1b66A	0.298	138	0.0	YES	YES	YES	YES
1b6aA	1kq0A	1boaA	0.662	353	0.010757507844	YES	YES	NO	NO
1b6bA	1cjwA	1b6bA	2.796	162	0.126142595978	YES	NO	NO	NO
1b6sB	1b6rA	3etjA	1.388	349	0.0102432778489	YES	YES	YES	YES
1b6vA	1b6vB	1b6vA	0.288	124	0.00842696629213	NO	NO	NO	NO
1b71A	1rytA	1b71A	0.396	190	0.00180505415162	YES	YES	YES	YES
1b73A	1b74A	1b73A	0.348	252	0.00246913580247	YES	NO	YES	YES
1b76A	1ggmB	1b76A	1.823	442	0.02086839448	YES	YES	YES	YES
1b77A	1b77C	1b77A	0.73	228	0.00147710487445	NO	NO	YES	YES
1b78A	2mjpB	2mjpA	0.714	184	0.030303030303	NO	YES	YES	YES
1b79B	1b79D	1b79B	0.216	103	0.00338409475465	NO	NO	YES	YES
1b7aA	1a44A	1b7aB	0.467	185	0.00493015612161	YES	YES	NO	YES
1b7dA	1npiA	1b7dA	0.683	61	0.0191693290735	YES	NO	NO	NO
1b7gO	1b7gQ	1b7gO	0.239	340	0.000915750915751	NO	NO	YES	YES
1b7vA	1c75A	1b7vA	0.083	71	0.0	YES	YES	NO	NO
1b82A	1b85B	1b82A	0.262	345	0.00178970917226	YES	YES	NO	NO
1b87A	5e96A	1b87A	1.694	155	0.0832487309645	NO	YES	YES	NOT SURE
1b88A	1b88B	1b88A	0.668	114	0.0121951219512	NO	NO	YES	YES
1b8aA	3nemA	3nelB	0.793	438	0.0187861271676	YES	NO	YES	YES
1b8dA	1b8dK	1b8dA	0.125	164	0.0046403712297	YES	YES	YES	YES
1b8dB	1b8dL	1b8dB	0.137	176	0.0	YES	YES	YES	YES
1b8gB	1ynuA	1b8gB	0.915	415	0.019152854512	YES	YES	NOT SURE	YES
1b8mA	1bndA	1b8mA	1.037	109	0.0	NO	NO	YES	YES
1b8pA	1b8vA	1b8uA	0.336	327	0.00191113234591	YES	YES	YES	YES
1b90A	1j10D	1itcA	1.019	516	0.0058207217695	YES	YES	NO	NO
1b9bB	1b9bA	1b9bB	0.557	252	0.013079667063	NO	NO	YES	YES
1b9hA	1b9iA	1b9hA	0.212	384	0.0	YES	YES	YES	YES
1b9lA	1b9lD	1b9lB	0.512	119	0.00317965023847	NO	NO	YES	YES
1b9mA	1b9mB	1b9mA	6.197	247	0.113107119095	NO	NO	YES	YES
1b9sA	1ivbA	1b9sA	0.366	390	0.00380228136882	YES	YES	YES	YES
1b9xB	1tbgF	1tbgE	2.02	65	0.0576131687243	NO	NO	YES	YES
1b9xC	1b9yC	1b9xC	1.294	167	0.0155728587319	NO	NO	YES	YES
1babA	5vmmC	1bijA	4.392	141	0.172839506173	YES	YES	YES	YES
1bafL	4xzuF	4ki5D	3.957	195	0.0111835973905	YES	NO	YES	YES
1bagA	1ua7A	1bagA	0.286	422	0.000695894224078	YES	YES	NO	NO
1baiA	1baiB	1baiA	0.68	124	0.0225988700565	YES	YES	YES	YES
1bb6A	1lmpA	1bb6A	0.166	129	0.0	YES	YES	NO	NO
1bbhA	5gyrJ	1bbhA	17.424	131	0.157524613221	YES	YES	YES	YES
1bbjA	1bbjL	1bbjA	0.001	211	0.0	NO	NO	YES	YES
1bbjB	1bbjH	1bbjB	0.001	211	0.0	NO	NO	YES	YES
1bbpA	1bbpC	1bbpA	0.376	173	0.00607902735562	YES	YES	YES	YES
1bbt3	1qqp3	1fod3	1.421	220	0.0350262697023	NO	NO	YES	YES
1bbuA	1bbwA	1bbuA	1.364	469	0.00362976406534	NO	YES	YES	YES
1bc7C	1bc8C	1bc7C	1.236	93	0.0285204991087	YES	YES	YES	YES
1bccA	3bccA	1bccA	0.311	442	0.0	YES	YES	YES	YES
1bccB	3bccB	1bccB	0.379	406	0.0	YES	YES	YES	YES
1bccE	3bccE	1bccE	7.581	196	0.00562851782364	YES	YES	YES	YES
1bccF	3bccF	1bccF	0.252	100	0.0	NO	NO	YES	YES
1bccG	3bccG	1bccG	0.454	78	0.008	NO	NO	YES	YES
1bcfA	3e2cB	1bfrB	1.834	158	0.0447154471545	YES	YES	YES	YES
1bcgA	4kypC	1bcgA	1.26	73	0.00987654320988	NO	NO	NO	YES
1bcmA	1bcoA	1bcmA	0.752	295	0.0103145951521	NO	NO	NO	YES
1bcpC	1ptoI	1bcpC	0.393	196	0.00660066006601	YES	YES	YES	YES
1bcpD	1ptoK	1prtJ	0.652	110	0.0129032258065	NO	NO	YES	YES
1bcpF	1ptoL	1prtF	0.622	98	0.00735294117647	NO	NO	YES	YES
1bd8A	1bi8B	1bd8A	0.564	154	0.0290697674419	NO	NO	YES	NO
1bdfB	5tbzB	1bdfD	3.486	215	0.0797498045348	NO	NO	YES	YES
1bdlA	1bdlB	1bdlA	0.617	99	0.00756143667297	YES	YES	YES	YES
1bdtB	1bazA	1bdtB	1.943	49	0.0276497695853	NO	YES	YES	YES
1bdyA	1bdyB	1bdyA	1.214	123	0.0233576642336	NO	NO	YES	YES
1be0A	2pkyX	1hdeB	0.411	308	0.000944287063267	NO	NO	NO	NO
1be3E	1l0lE	1be3E	8.384	196	0.0962199312715	YES	YES	YES	YES
1be3G	4d6tG	1bgyG	2.494	80	0.111801242236	NO	NO	YES	YES
1becA	1mwaD	1sbbC	2.87	234	0.0699588477366	YES	NO	YES	YES
1beyL	1ce1L	1beyL	0.873	211	0.0142292490119	YES	NO	YES	YES
1bfaA	1beaA	1bfaA	0.212	116	0.0	NO	NO	NO	NO
1bfoA	1bfoG	1bfoC	1.25	214	0.0	NO	NO	YES	YES
1bfoB	1bfoH	1bfoD	1.426	216	0.0	NO	NO	YES	YES
1bftA	1bftB	1bftA	0.416	101	0.0102214650767	NO	NO	YES	YES
1bfvH	2bfvH	1cfvH	0.462	119	0.00851063829787	YES	YES	YES	YES
1bfvL	2bfvL	1bfvL	0.374	112	0.0059880239521	YES	YES	YES	YES
1bg3A	1bg3B	1bg3A	0.305	899	0.00277922529095	YES	YES	NO	NO
1bgeA	1bgdA	1bgeA	0.613	157	0.00215749730313	NO	NO	NO	NO
1bgvA	1aupA	1hrdC	3.37	427	0.0185185185185	NO	NO	YES	YES
1bgxT	1taqA	1bgxT	32.714	803	0.075911311537	YES	NO	NO	YES
1bh3A	8prnA	3prnA	0.287	289	0.00126342387871	YES	YES	YES	YES
1bh8A	1bh9A	1bh8A	0.429	45	0.0	NO	NO	YES	YES
1bh8B	1bh9B	1bh8B	0.418	89	0.0	YES	NO	YES	YES
1bhdA	1bhdB	1bhdA	0.742	104	0.037037037037	NO	NO	NO	NO
1bhgA	3hn3A	1bhgB	1.142	608	0.0905077262693	YES	YES	YES	YES
1bhjA	1nbhA	1d2cA	7.365	292	0.102880658436	YES	NO	YES	YES
1bhnA	1be4B	1bhnD	0.548	151	0.004004004004	YES	YES	YES	YES
1bhtA	3mkpD	1gp9C	2.054	169	0.0262626262626	NO	NO	YES	YES
1bhwA	3ximD	2xinB	0.364	392	0.0	YES	YES	YES	YES
1bhxB	2pksB	1riwB	0.501	147	0.0025873221216	YES	YES	YES	YES
1bhyA	1ojtA	1bhyA	0.172	482	0.0	YES	YES	YES	YES
1bi9D	4x2qD	1bi9C	0.66	474	0.00528750826173	YES	YES	YES	YES
1bifA	3bifA	1bifA	0.737	432	0.0324400564175	NO	YES	YES	YES
1bihA	1bihB	1bihA	1.057	391	0.0133947258267	YES	YES	YES	YES
1binA	1fslA	1binA	0.788	143	0.00736196319018	YES	YES	NO	NO
1biyA	1ce2A	1biyA	1.368	689	0.0111755856437	YES	YES	NO	NO
1bj1H	1cz8Y	1cz8H	1.327	218	0.0	NO	NO	YES	YES
1bj3A	1x2tA	1j35A	0.945	129	0.0429184549356	YES	YES	YES	YES
1bj3B	1ixxB	1bj3B	0.813	123	0.0209267563528	YES	YES	YES	YES
1bjaA	1bjaB	1bjaA	0.971	95	0.00739371534196	NO	NO	NO	NO
1bjfA	1bjfB	1bjfA	0.177	181	0.00193236714976	YES	YES	YES	YES
1bjmA	3bjlB	1bjmA	15.22	215	0.0895975702354	NO	NO	YES	YES
1bjoA	1bjoB	1bjnA	0.285	359	0.00268216361198	YES	NO	YES	YES
1bjpA	2fm7C	1bjpA	1.155	61	0.0	NO	YES	YES	YES
1bjqB	1lu2A	1bjqB	0.307	253	0.00130804447351	YES	YES	YES	YES
1bjrE	1pfgA	1bjrE	0.524	279	0.0	YES	YES	YES	YES
1bk0A	2y6fA	1ipsA	1.404	328	0.0567178056718	YES	YES	NO	YES
1bk9A	1psjA	1bk9A	0.238	124	0.0	YES	YES	NO	NO
1bkhB	3mucB	1f9cB	0.345	359	0.00758533501896	YES	YES	YES	YES
1bkjA	2bkjA	1bkjB	0.199	230	0.0	YES	YES	YES	YES
1bklA	1p13A	1sprA	1.883	102	0.0438871473354	YES	YES	YES	NO
1bkrA	1aa2A	1bkrA	0.211	108	0.0	NO	NO	NO	NO
1blbC	1blbD	1blbA	1.791	183	0.0484848484848	NO	NO	YES	YES
1blxA	1bi7A	2f2cB	8.054	252	0.10401891253	NO	YES	YES	YES
1bm9A	2efwB	1bm9A	3.131	115	0.044233807267	YES	NO	YES	YES
1bmlC	1bmlD	1bmlC	0.562	318	0.00229095074456	NO	NO	YES	YES
1bmoA	2v53A	1bmoA	4.651	214	0.0725806451613	YES	YES	YES	YES
1bmtA	1bmtB	1bmtA	0.851	246	0.00948509485095	YES	YES	YES	YES
1bmv1	1pgw1	1bmv1	0.432	185	0.00734618916437	NO	NO	YES	YES
1bmv2	1pgw2	1bmv2	0.407	351	0.0	NO	YES	YES	YES
1bn8A	5amvA	2o0wA	0.851	399	0.000780944943381	YES	YES	NO	NO
1bnlA	1bnlB	1bnlA	0.001	178	0.0	YES	YES	NO	NO
1bnzA	1c8cA	1bnzA	1.081	64	0.0322580645161	YES	YES	YES	YES
1bo1A	3x09A	1bo1A	2.814	311	0.114258281325	YES	NO	YES	YES
1bo4A	1bo4B	1bo4A	0.295	136	0.00263157894737	YES	YES	YES	YES
1bo7A	1tdbA	1lcbA	1.092	315	0.0350391885662	YES	YES	YES	YES
1bogA	1hh9A	1cfqA	1.196	214	0.0201550387597	YES	NO	YES	YES
1bogB	1hh9B	1cfsB	0.933	213	0.0163532297629	YES	YES	YES	YES
1bosA	2xscB	1dm0F	0.955	69	0.0151898734177	NO	NO	YES	YES
1bowA	2bowA	1bowA	1.87	129	0.0466321243523	YES	YES	YES	YES
1boyA	2flbT	1boyA	2.95	151	0.040313549832	NO	NO	YES	YES
1bp1A	1ewfA	1bp1A	1.166	456	0.019313304721	NO	YES	NO	NO
1bp3A	1hwhA	1bp3A	2.551	184	0.0906148867314	NO	YES	YES	YES
1bp5C	1bp5B	1fqeA	6.909	328	0.0454140694568	NO	YES	YES	NO
1bpoB	1bpoC	1bpoB	1.609	487	0.00519311911717	NO	NO	YES	YES
1bqcA	3manA	1bqcA	0.294	297	0.00199004975124	YES	NO	NO	NO
1bqhH	1bqhG	1bqhH	2.091	122	0.0798898071625	NO	NO	YES	YES
1bqmB	4kseB	2hmiB	13.691	401	0.0889779559118	NO	YES	NO	YES
1bqqM	5h0uA	1bqqM	1.663	170	0.0976430976431	YES	YES	YES	YES
1bqqT	2e2dC	1bqqT	1.618	180	0.0824372759857	NO	NO	YES	YES
1bqsA	4hc1B	4hbqB	4.472	198	0.0808435852373	NO	NO	YES	NOT SURE
1bquB	1bquA	1bquB	1.535	208	0.0176056338028	NO	NO	YES	YES
1br1B	1br4H	1br1F	1.093	148	0.00452488687783	NO	NO	YES	YES
1br6A	4mx5X	1il5B	1.666	263	0.024347826087	YES	NO	NO	NO
1brwA	1brwB	1brwA	2.415	433	0.0279767997271	YES	YES	YES	YES
1bryY	1bryZ	1bryY	0.296	247	0.00263331138907	NO	NO	NO	NO
1bs4A	3k6lA	4al2B	1.033	164	0.0176125244618	YES	YES	NO	NO
1bsoA	4omwB	4omwA	2.349	162	0.100970873786	NO	NO	YES	YES
1bsvA	1e7qA	1gfsA	0.465	314	0.00301204819277	YES	NO	YES	YES
1bswA	1budA	1bswA	0.193	197	0.00319233838787	YES	YES	NO	NO
1bt1A	1bugA	1bt2B	0.401	336	0.0	YES	NO	NO	NO
1btkB	4y94A	1btkB	2.28	158	0.0290827740492	YES	YES	NO	YES
1btmA	1btmB	1btmA	0.46	251	0.0134886572655	YES	YES	YES	YES
1bu1A	1bu1B	1bu1A	0.633	57	0.0332225913621	NO	NO	YES	YES
1bu6Y	3ezwB	3ezwG	2.213	494	0.0351872871737	YES	YES	YES	YES
1bucA	1bucB	1bucA	0.31	383	0.00722601364914	YES	YES	YES	YES
1buoA	1cs3A	1buoA	0.479	116	0.0247678018576	NO	NO	NOT SURE	YES
1bv1A	4bk6A	4a84A	1.208	159	0.0415300546448	NO	YES	YES	NO
1bvbA	1ft5A	1bvbA	0.88	211	0.0141467727675	YES	YES	NO	NO
1bvkA	1bvlD	1bvlB	0.612	108	0.030303030303	NO	NO	YES	YES
1bvkB	1bvlC	1bvlA	0.76	116	0.0137741046832	NO	NO	YES	YES
1bvnP	1jfhA	1dhkA	1.414	495	0.0133371991882	YES	YES	NO	YES
1bvp1	2btvR	2btvF	0.823	349	0.012351543943	NO	NO	YES	YES
1bvsA	1bvsF	1bvsC	1.258	182	0.0373831775701	NO	NO	YES	YES
1bvuA	1bvuE	1bvuD	0.647	416	0.00352858151023	NO	NO	YES	YES
1bvzA	3a6oA	1g1yB	1.169	585	0.0308954863625	YES	YES	NO	YES
1bw0B	1bw0A	1bw0B	0.263	411	0.0	NO	NO	YES	YES
1bw8A	1i31A	1bw8A	0.246	256	0.00131233595801	YES	YES	YES	YES
1bw9A	1c1dB	1bxgA	1.046	348	0.0131463628396	YES	YES	YES	YES
1bwdA	1bwdB	1bwdA	0.199	348	0.0	NO	NO	YES	YES
1bwoA	1bwoB	1bwoA	0.31	90	0.00840336134454	YES	YES	NO	NO
1bx0A	1fncA	1bx0A	0.315	296	0.0	YES	YES	NO	NO
1bx2B	2wbjF	1bx2E	2.105	188	0.0307692307692	NO	YES	YES	YES
1bx7A	1bx8A	1bx7A	0.264	49	0.00947867298578	NO	NO	NO	NO
1bxbA	1bxbD	1bxbA	0.032	387	0.0	NO	NO	YES	YES
1bxcA	1bxcD	1bxcB	0.025	387	0.0	NO	NO	YES	YES
1bxeA	1i4jB	1bxeA	4.249	107	0.0698835274542	NO	NO	YES	NO
1bxkB	1bxkA	1bxkB	0.458	341	0.0036036036036	YES	YES	YES	YES
1bxmA	1lriA	1beoA	1.053	98	0.0501792114695	YES	NO	NO	YES
1bxnA	1bxnG	1bxnC	0.014	445	0.0	NO	NO	YES	YES
1bxnI	1bxnK	1bxnI	0.012	129	0.0	NO	NO	YES	YES
1bxrA	1jdbK	1bxrA	1.215	1060	0.00597176981542	YES	YES	YES	YES
1bxsA	5ac1B	1bxsB	0.234	494	0.00374064837905	YES	YES	YES	YES
1bxtB	1bxtA	1bxtB	0.157	222	0.0	NO	NO	YES	YES
1bxuA	1bxvA	1bxuA	0.076	91	0.0	YES	YES	NO	NO
1bxwA	1qjpA	1bxwA	0.859	137	0.0297699594046	YES	YES	NO	NO
1bxyA	1bxyB	1bxyA	0.967	60	0.0382165605096	NO	NO	YES	YES
1bxzA	2nvbB	1bxzC	0.765	352	0.0124584717608	YES	YES	YES	YES
1byeA	1byeB	1byeA	1.392	213	0.0168421052632	YES	YES	YES	YES
1byfA	1tlgA	1byfB	0.292	123	0.00272479564033	YES	YES	YES	YES
1byoA	1bypA	1byoB	0.479	99	0.00352733686067	YES	YES	NO	NO
1byrA	1bysA	1byrA	0.119	152	0.00641025641026	YES	NO	YES	YES
1byuB	5di9A	1byuB	15.627	208	0.216783216783	YES	YES	YES	YES
1bz4A	1lpeA	1le2A	0.943	144	0.0581395348837	NO	NO	NO	NO
1bz9B	3ubxE	1namL	1.761	98	0.041958041958	NO	NO	YES	YES
1bzdA	1qabA	1bzeB	4.879	124	0.0919540229885	NO	NO	YES	YES
1bzlA	1ndaA	4newA	0.642	480	0.0282308657465	YES	YES	YES	YES
1bzmA	5e2mA	5gmmA	0.551	256	0.0061804697157	YES	YES	NO	NO
1bzoA	1ibhA	1ibdA	0.757	151	0.0110253583241	YES	YES	YES	YES
1bzqK	4pouB	4pptA	2.27	120	0.089709762533	NO	YES	YES	NO
1bzsA	5h8xA	3dngA	1.56	163	0.0450538687561	YES	YES	NO	NO
1c04B	1rl6A	1c04B	2.286	164	0.0	NO	NO	NO	YES
1c04C	1qa6A	1c04C	0.001	67	0.0	YES	YES	YES	YES
1c04D	1whiA	1c04D	1.068	122	0.0	NO	NO	YES	YES
1c08A	5ayuL	2dqfA	0.495	107	0.00637958532695	NO	NO	YES	YES
1c08B	2dqfB	1ic4H	0.82	114	0.00294985250737	NO	NO	YES	YES
1c0iA	1c0pA	1c0iA	0.354	363	0.000878348704436	YES	YES	YES	YES
1c0mC	4fw1B	1c1aA	14.443	216	0.0416666666667	NO	NO	YES	YES
1c0wB	1c0wA	1p92A	17.754	172	0.130890052356	YES	NO	YES	NOT SURE
1c16A	1ypzA	1c16A	2.052	260	0.0384105960265	NO	NO	YES	YES
1c1fA	1c1lA	1c1fA	0.164	135	0.0	YES	NO	YES	YES
1c1zA	1qubA	1c1zA	0.587	319	0.0104226983208	NO	NO	NO	NO
1c26A	1aieA	1c26A	1.818	31	0.0430107526882	NO	NO	YES	YES
1c2yA	1c2yR	1c2yG	0.027	155	0.0	YES	YES	YES	YES
1c3aA	1v4lC	1c3aA	0.61	135	0.0166898470097	NO	NO	YES	YES
1c3cA	1c3uA	1c3cB	0.378	423	0.00461716044633	NO	NO	YES	YES
1c3gA	2b26B	2b26A	1.489	144	0.00731707317073	NO	YES	YES	YES
1c3hA	1c28B	1c3hE	3.578	111	0.138129496403	NO	YES	YES	YES
1c3mA	1c3nA	1c3mA	0.606	144	0.0180995475113	YES	YES	YES	YES
1c3pA	1c3sA	1c3rB	0.425	372	0.00607902735562	YES	YES	NO	YES
1c3xA	1qe5A	1c3xB	0.447	266	0.00364520048603	YES	YES	YES	YES
1c41A	1c41J	1c41H	0.206	165	0.0	YES	YES	YES	YES
1c4zA	1d5fB	1c4zC	1.071	350	0.00727272727273	NO	NO	YES	YES
1c52A	1focB	1focA	1.381	128	0.0235294117647	YES	YES	YES	YES
1c5dA	1c5dL	1c5dA	0.735	213	0.00918133129304	NO	NO	YES	YES
1c5dB	1c5dH	1c5dB	1.005	214	0.0125786163522	NO	NO	YES	YES
1c5eA	1tczB	1c5eB	0.382	95	0.0	NO	NO	YES	YES
1c6oA	1c6rA	1c6oA	0.422	88	0.0124481327801	YES	YES	NO	YES
1c6vA	1c6vC	1c6vA	1.775	142	0.0764331210191	NO	NO	YES	YES
1c6xA	1c6yB	1c6yA	0.687	99	0.0148423005566	YES	YES	YES	YES
1c72A	1gsuA	1c72D	0.656	217	0.0409315455187	YES	YES	YES	YES
1c77A	1c77B	1c77A	4.148	128	0.0350404312668	NO	NO	YES	YES
1c7dA	1o1jA	1abyA	1.646	283	0.0117263843648	YES	YES	YES	YES
1c7gA	1c7gD	1c7gB	0.173	456	0.0	YES	YES	YES	YES
1c7nA	1c7nF	1c7nD	0.381	394	0.0	YES	YES	YES	YES
1c7zA	1c80A	1c7zB	0.552	191	0.0198183319571	YES	YES	YES	YES
1c8bA	1c8bB	1c8bA	0.134	320	0.0	NO	NO	YES	YES
1c8nC	1c8nB	1c8nC	0.682	188	0.0	YES	YES	YES	YES
1c8oB	1m93C	1c8oB	0.372	30	0.0	NO	NO	YES	YES
1c8uA	1c8uB	1c8uA	0.468	285	0.010582010582	NO	NO	YES	YES
1c9kB	1cbuC	1c9kB	3.154	179	0.0616500453309	NO	YES	YES	YES
1c9tG	1ejaB	1c9tG	7.425	53	0.128301886792	NO	NO	YES	YES
1c9yA	1fb5A	1othA	1.395	320	0.0346666666667	YES	YES	YES	YES
1ca0C	1n8oC	1gg6C	1.472	97	0.00437636761488	YES	YES	YES	YES
1ca1A	1qmdB	1ca1A	3.167	370	0.114285714286	YES	YES	NO	NOT SURE
1ca9A	1ca9F	1ca9E	2.148	186	0.0	NO	NO	YES	YES
1cauA	1dgwA	1cawA	1.834	178	0.0867992766727	NO	NO	YES	YES
1cauB	1cawB	1cavB	1.151	184	0.0346083788707	NO	NO	YES	YES
1cb5A	2cb5B	1cb5A	0.48	453	0.0193170058641	NO	NO	YES	YES
1cb7A	1i9cC	1cb7A	0.572	137	0.00953516090584	YES	YES	YES	YES
1cb7B	1i9cD	1cb7B	0.183	483	0.00306091215182	YES	YES	YES	YES
1cbiA	1cbrA	1cbiA	1.639	136	0.0461165048544	YES	NO	YES	YES
1cbkA	1cbkB	1cbkA	0.385	160	0.0	YES	YES	YES	YES
1cbvH	1nbvH	1cbvH	1.972	219	0.0258162490509	NO	YES	YES	YES
1cc3A	1cc3B	1cc3A	0.588	130	0.00258397932817	YES	YES	NO	NO
1cc7A	3k7rL	1cc7A	1.013	68	0.029702970297	YES	NO	YES	NO
1cd1A	1cd1C	1cd1A	0.29	273	0.0075329566855	NO	NO	YES	YES
1cd2A	4cd2A	3nz6X	1.512	202	0.0630630630631	YES	YES	NO	NO
1cd3B	1al0B	1cd3B	2.147	41	0.0552486187845	NO	NO	YES	YES
1cd3F	2bpa1	1cd3F	2.671	426	0.0355292376018	YES	NO	YES	YES
1cd5A	1fsfA	1fqoA	1.191	266	0.0240549828179	NO	YES	YES	YES
1cd9A	5gw9B	2d9qA	2.784	162	0.0917431192661	NO	NO	NOT SURE	YES
1cdcA	1a7bD	1cdcA	7.326	93	0.04914004914	NO	NO	YES	YES
1cdgA	1tcmB	1eo7A	0.61	686	0.0	YES	YES	NO	NO
1cdoA	1cdoB	1cdoA	0.959	374	0.0112721417069	YES	YES	YES	YES
1cdpA	1b8lA	1b8cA	1.67	108	0.0342679127726	YES	YES	NO	YES
1cdtA	1cdtB	1cdtA	0.362	60	0.00662251655629	NO	NO	YES	YES
1ce0B	1ce0A	1ce0B	0.648	35	0.175182481752	NO	NO	YES	YES
1ce1H	1beyH	1ce1H	1.035	210	0.0219092331768	NO	YES	YES	YES
1ce7A	2mllA	1ce7A	0.0	241	0.0	NO	NO	YES	YES
1ce7B	2mllB	1ce7B	0.0	255	0.0	YES	YES	YES	YES
1cefA	1scwA	1ikgA	0.275	345	0.00173085244483	YES	YES	NO	NO
1celA	4p1hA	5oa5A	0.701	431	0.00507982583454	NO	NO	NO	NO
1cemA	1kwfA	1cemA	0.321	363	0.00399840063974	YES	NO	NO	NO
1cenA	1cecA	1cenA	0.246	331	0.00542250338906	NO	YES	NO	NO
1cevA	2cevA	1cevB	0.953	298	0.0379867046534	YES	YES	YES	YES
1cf1C	4j2qB	1ayrA	4.133	346	0.130962705984	NO	NO	YES	YES
1cf2O	1cf2P	1cf2O	0.28	336	0.0036866359447	YES	YES	YES	YES
1cf3A	5niwA	1cf3A	0.428	578	0.00361570247934	YES	YES	NO	NO
1cf5A	1cf5B	1cf5A	0.937	249	0.0184615384615	YES	YES	NO	NO
1cfmA	1e2wB	1cfmC	1.277	251	0.00536552649229	YES	YES	NO	YES
1cfwA	1dxgA	1dcdA	0.334	36	0.0116279069767	YES	NO	YES	YES
1cfzA	1cfzF	1cfzC	0.082	162	0.0	YES	YES	NO	NO
1cg2A	1cg2D	1cg2A	0.27	389	0.0	YES	YES	YES	YES
1cg5A	1cg8A	1cg5A	0.845	141	0.0362225097025	YES	YES	YES	YES
1cg5B	1cg8B	1cg5B	0.724	141	0.0388821385176	YES	YES	YES	YES
1cgiE	1oxgA	1ex3A	2.162	241	0.106225014278	YES	NO	YES	NO
1cgiI	1hptA	1cgiI	1.783	56	0.0981595092025	NO	NO	NO	YES
1cglA	1cgfA	1cglA	2.657	162	0.0158102766798	YES	YES	NO	NO
1cgtA	4cgtA	6cgtA	0.436	678	0.0	YES	YES	NO	NO
1ch4A	1ch4C	1ch4A	0.401	146	0.016393442623	YES	YES	YES	YES
1chkA	1chkB	1chkA	0.8	238	0.0193298969072	NO	NO	NO	NO
1chmA	1chmB	1chmA	0.392	401	0.00452318130418	YES	YES	YES	YES
1ci0A	1ci0B	1ci0A	0.056	204	0.0	YES	YES	YES	YES
1ci4A	1ci4B	1ci4A	0.4	88	0.00395256916996	NO	NO	YES	YES
1ci8A	1ci9B	1ci8A	0.318	377	0.00316580925999	YES	NO	YES	YES
1ciaA	1qcaA	2claA	0.412	211	0.0175438596491	YES	YES	YES	YES
1cicD	1fdlH	1cicD	3.934	218	0.0124223602484	NO	NO	YES	YES
1ciqB	1cq4B	1ciqB	0.161	23	0.0	NO	NO	YES	YES
1cjaA	1cjaB	1cjaA	0.219	327	0.0	YES	YES	NO	NO
1cjxA	1cjxD	1cjxB	0.201	352	0.000896860986547	YES	YES	YES	YES
1cjyA	1cjyB	1cjyA	0.888	613	0.00749812546863	YES	YES	NO	NO
1ckjA	4hgtB	4hokC	2.156	280	0.013201320132	YES	NO	NO	NOT SURE
1cklA	3l89Q	1cklD	5.404	125	0.031007751938	NO	YES	YES	NO
1cksB	4yc3C	1cksC	15.16	72	0.218446601942	NO	NO	YES	YES
1cl5A	3cbiA	1oyfB	1.202	121	0.0172661870504	YES	YES	NO	YES
1cleA	1llfA	1cleB	0.294	534	0.00166389351082	YES	YES	YES	NO
1cliA	1cliB	1cliC	1.024	325	0.0393592677346	NO	NO	YES	YES
1clkA	1qt1B	1clkA	0.104	387	0.0	YES	YES	YES	YES
1clvA	1viwA	1jaeA	0.91	470	0.0277777777778	YES	YES	YES	NO
1cm0A	1cm0B	1cm0A	0.638	161	0.00804020100503	YES	YES	NO	NO
1cm2A	3ccdB	2jelP	0.863	85	0.0538302277433	NO	NO	NOT SURE	YES
1cm5A	2pflB	1h16A	0.422	759	0.00225946149501	NO	YES	YES	YES
1cm7A	1cm7B	1cm7A	0.782	363	0.0139630390144	NO	NO	YES	YES
1cm8A	1cm8B	1cm8A	0.013	327	0.0	YES	YES	NO	NO
1cm9A	1cm9B	1cm9A	0.578	67	0.0179104477612	NO	NO	YES	YES
1cmaA	1mjoD	1mjmA	2.77	104	0.168918918919	YES	YES	YES	YES
1cmkI	4wb6J	1xh9B	3.729	20	0.135135135135	NO	NO	YES	NO
1cmsA	1cziE	1cmsA	1.118	323	0.0362483008609	YES	NO	YES	NO
1cn1A	2cnaA	1cn1A	1.195	237	0.0280076384468	YES	NO	YES	YES
1cn4B	4y5vF	1ebpA	4.388	202	0.0927835051546	NO	YES	YES	YES
1cneA	1cnfA	1cneA	0.931	260	0.00356718192628	YES	YES	NO	NO
1cnoG	1cnoC	1cnoG	0.43	86	0.00507614213198	YES	YES	YES	YES
1cnt1	1cnt2	1cnt1	2.792	130	0.0653266331658	NO	NO	YES	YES
1cnzA	1cnzB	1cnzA	1.54	363	0.0159195643067	YES	YES	YES	YES
1co6A	1cryA	1co6A	0.545	107	0.0312012480499	YES	YES	NO	NO
1cofA	1qpvA	1cfyA	0.813	133	0.0120918984281	NO	NO	NO	NO
1colA	1colB	1colA	0.685	197	0.00471327572663	NO	NO	NO	NO
1cov2	4gb32	1cov2	0.401	256	0.0	NO	NO	YES	YES
1cov3	4gb33	1cov3	0.327	238	0.0	NO	NO	YES	YES
1coyA	3coxA	1coyA	0.235	500	0.0	YES	YES	NO	NO
1cozA	1n1dA	1cozA	0.888	126	0.00488997555012	YES	YES	YES	YES
1cp2A	1cp2B	1cp2A	0.742	269	0.030352303523	YES	YES	YES	YES
1cpcA	1cpcK	1cpcA	0.177	162	0.0	NO	NO	YES	YES
1cpcB	1cpcL	1cpcB	0.279	171	0.0046783625731	YES	YES	YES	YES
1cpjA	1cpjB	1cpjA	0.456	253	0.0151957919345	NO	NO	YES	YES
1cpoA	2cj2A	1cpoA	0.372	298	0.00214592274678	YES	YES	NO	NO
1cpqA	1rcpA	1nbbB	0.59	129	0.0262773722628	YES	YES	NO	NO
1cpyA	1yscA	1wpxA	0.923	421	0.00554592720971	NO	NO	NO	YES
1cq3A	1cq3B	1cq3A	0.261	224	0.00614439324117	NO	NO	YES	YES
1cqdA	1cqdD	1cqdB	0.013	216	0.00293255131965	NO	NO	NO	NO
1cqkA	1cqkB	1cqkA	0.109	101	0.0	NO	NO	YES	YES
1cqtJ	1cqtI	1cqtJ	1.196	22	0.0263157894737	NO	NO	YES	YES
1cqxA	3ozwA	3ozuA	4.756	403	0.0974878140232	YES	YES	YES	NOT SURE
1cqzB	1ek1A	1cqzB	0.846	490	0.0150637311703	YES	NO	YES	YES
1cr5A	1cr5C	1cr5A	0.733	175	0.0272638753651	YES	YES	NO	NO
1crcA	3nbsC	1u75B	16.062	104	0.236245954693	YES	YES	YES	YES
1crkA	1crkD	1crkB	1.695	380	0.00903861955629	NO	NO	YES	YES
1cs1A	1cs1C	1cs1A	0.283	383	0.00577319587629	NO	NO	YES	YES
1csbA	1hucC	1csbD	0.926	47	0.00975609756098	NO	YES	YES	YES
1csbB	2ippB	1csbB	0.703	205	0.00663900414938	NO	YES	YES	YES
1cscA	5cscB	1cscA	2.429	429	0.0123839009288	NO	YES	YES	YES
1cskA	1cskB	1cskA	0.35	58	0.055900621118	NO	NO	NO	NO
1csmA	2csmA	3csmB	1.91	245	0.0509177027827	YES	YES	YES	YES
1csnA	1eh4B	1csnA	1.208	293	0.0414769853313	YES	YES	NO	YES
1cspA	2es2A	1csqA	1.605	67	0.0448179271709	YES	NO	YES	NO
1ct8A	1ct8C	1ct8A	0.834	214	0.00501672240803	YES	YES	YES	YES
1ct9A	1ct9D	1ct9A	0.458	492	0.00697269029634	YES	YES	YES	YES
1ctsA	2ctsA	1ctsA	2.402	437	0.0115059221658	YES	YES	YES	YES
1ctxA	4aeaA	1ctxA	7.042	67	0.186301369863	NO	NO	YES	YES
1cunA	1cunB	1cunA	0.896	213	0.00901713255185	NO	NO	YES	YES
1cuoA	1uatA	1cuoA	1.115	129	0.034255599473	YES	YES	NOT SURE	NO
1cvjA	1cvjE	1cvjC	0.747	168	0.00219298245614	YES	YES	YES	YES
1cwpB	1cwpC	1cwpB	0.769	164	0.00982800982801	YES	YES	YES	YES
1cwqA	4hyxB	1cwqB	2.422	231	0.056245912361	YES	YES	NO	YES
1cwsA	2uzqF	1cwrA	0.596	168	0.00756143667297	NO	NO	YES	NO
1cx4A	4jvaA	1cx4A	0.835	258	0.0154241645244	YES	YES	NO	NO
1cxaA	1l9jD	1cxaA	0.997	124	0.0257142857143	YES	YES	YES	NO
1cxvA	1cxvB	1cxvA	0.126	160	0.00608519269777	YES	YES	NO	NO
1cydA	1cydD	1cydA	0.158	242	0.00916230366492	YES	YES	YES	YES
1cyjA	1cyiA	1cyjA	0.892	89	0.0205338809035	YES	YES	NO	NO
1cyoA	3x34A	1cyoA	0.797	86	0.00429184549356	YES	YES	NO	NO
1cywA	1cyxA	1cywA	0.888	158	0.0346232179226	YES	NO	NO	YES
1cyyB	1cyyA	1cyyB	6.649	245	0.0589417280643	NO	NO	YES	YES
1cz3B	1d1gA	1cz3B	0.659	164	0.00787401574803	YES	NO	YES	YES
1cz7D	1n6mB	1n6mA	15.722	326	0.0835734870317	YES	YES	YES	YES
1czdA	3u60G	3u5zF	1.466	228	0.0103703703704	NO	NO	YES	YES
1czfA	1czfB	1czfA	0.279	335	0.00185270958777	YES	NO	NOT SURE	NOT SURE
1czpA	1qofA	1ewyC	0.816	98	0.0164473684211	YES	YES	NO	NOT SURE
1czsA	1czvB	1czsA	0.873	159	0.0218905472637	NO	YES	NO	NO
1d02B	1d02A	1d02B	0.671	197	0.0135708227311	YES	YES	YES	YES
1d06A	1ew0A	1d06A	0.211	130	0.0	YES	YES	NO	NOT SURE
1d09B	2airH	1ezzB	5.508	153	0.0796359499431	YES	YES	YES	YES
1d0cA	1m9rB	5uobD	1.507	400	0.0165876777251	YES	YES	YES	YES
1d0dA	1kigI	1d0dA	1.43	60	0.134831460674	NO	NO	YES	YES
1d0eA	1qaiB	1mmlA	2.25	251	0.0527306967985	YES	NO	YES	YES
1d0iH	1gu0G	2cjfD	2.089	149	0.0347448425624	NO	YES	YES	YES
1d0kA	1qdtA	1d0mA	0.626	312	0.00301507537688	YES	YES	NO	NO
1d0nA	2fghB	1d0nA	0.747	721	0.00176327970024	YES	NO	YES	YES
1d0qA	1d0qB	1d0qA	0.71	102	0.0191082802548	YES	YES	YES	YES
1d1jA	1d1jD	1d1jA	0.736	138	0.00488997555012	NO	NO	YES	YES
1d1mA	3orcA	1d1mB	1.269	64	0.0611111111111	YES	NO	YES	YES
1d1qA	1d1qB	1d1qA	0.491	158	0.00986193293886	NO	YES	NO	NO
1d2eA	1xb2A	1d2eC	4.555	368	0.0598705501618	NO	YES	YES	YES
1d2fB	1d2fA	1d2fB	0.135	361	0.0008745080892	YES	YES	YES	YES
1d2kA	1ll6D	1d2kA	0.457	392	0.000741289844329	NO	NO	NO	NO
1d2mA	1c4oA	1d2mA	0.325	348	0.014	NO	NO	NO	NO
1d2oA	1d2oB	1d2oA	0.679	187	0.014401440144	NO	NO	YES	YES
1d2tA	1eoiC	1d2tA	1.268	220	0.0433639947438	YES	YES	YES	YES
1d2uA	4hpdA	4gnwB	1.263	184	0.0420475319927	YES	YES	NO	NO
1d2zC	1ik7A	1d2zA	15.372	52	0.388059701493	NO	NO	NO	YES
1d2zD	1d2zB	1d2zD	1.029	150	0.0134228187919	NO	NO	YES	YES
1d3bE	1d3bI	1d3bG	0.41	73	0.00997506234414	NO	NO	YES	YES
1d3bL	1d3bF	4pjop	1.954	82	0.0515021459227	NO	NO	YES	YES
1d3uB	1aisB	1d3uB	1.809	193	0.0920951650038	YES	YES	YES	YES
1d3yB	1d3yA	1d3yB	0.367	288	0.00222965440357	YES	YES	YES	YES
1d4cA	1d4cD	1d4cA	2.14	570	0.00601257174091	YES	YES	NO	NO
1d4tA	1d1zC	1d4tA	1.174	101	0.0134453781513	NO	YES	YES	YES
1d4vA	4i9xC	2h9gR	2.972	104	0.03515625	NO	NO	YES	YES
1d4vB	4n90B	1d4vB	3.802	155	0.0889348500517	NO	NO	YES	YES
1d5nA	3k9sB	1ixbB	0.966	205	0.0136674259681	YES	YES	YES	YES
1d5yA	1d5yB	1d5yA	1.137	288	0.0378874856487	YES	YES	YES	YES
1d66A	1d66B	1d66A	0.82	57	0.0466926070039	YES	YES	YES	YES
1d6aA	1qcjB	1pafB	0.554	262	0.00357142857143	YES	NO	NO	NO
1d6rI	1k9bA	1d6rI	1.015	58	0.0289855072464	NO	NO	NO	YES
1d6sA	1fcjB	1d6sB	1.805	304	0.0194741966894	YES	YES	YES	YES
1d7cA	1pl3B	1d7dA	0.346	185	0.0	YES	YES	NO	YES
1d7fA	1v3lB	1dedA	0.707	686	0.00292764533668	YES	YES	NO	YES
1d7lA	1ykjB	1k0iA	1.4	392	0.0341945288754	YES	YES	YES	YES
1d7mA	1d7mB	1d7mA	1.552	101	0.0619718309859	NO	NO	YES	YES
1d7pM	4xzuG	3hobA	0.679	154	0.0210970464135	NO	NO	YES	NO
1d7rA	1zobA	1zc9A	0.456	431	0.00576992426974	YES	YES	NOT SURE	NO
1d8dA	1tnoK	3e34A	1.375	314	0.0123203285421	YES	YES	YES	NOT SURE
1d8hA	3kyhB	1d8hB	11.251	276	0.0740305522914	NO	YES	YES	YES
1d8lA	1d8lB	1d8lA	0.445	140	0.0	NO	NO	YES	YES
1d8uA	2gnwB	1d8uA	2.295	165	0.0996884735202	YES	YES	YES	YES
1d8yA	1klnA	2kzmA	2.574	595	0.0371804802479	YES	YES	YES	YES
1d9cA	1rfbB	1d9gA	4.322	119	0.291725105189	NO	NO	YES	YES
1d9kA	1d9kE	1d9kA	0.542	110	0.0	YES	YES	YES	YES
1d9qB	1dcuD	1dbzB	1.398	325	0.0169571361281	NO	NO	YES	YES
1d9vA	3kn8A	1mrpA	2.638	308	0.0223577235772	YES	YES	NO	YES
1d9yA	1o7tD	1d9yA	3.056	309	0.0362212432697	YES	YES	NO	NO
1danT	2ec9T	1danT	0.173	75	0.0	NO	NO	YES	YES
1danU	2ec9U	1danU	0.452	116	0.0	NO	NO	YES	YES
1dapA	5loaB	5loaA	4.475	319	0.0211586901763	YES	YES	YES	YES
1datA	4z3bA	1hrsA	1.506	174	0.0451127819549	YES	YES	YES	YES
1dbfA	1dbfB	1dbfA	5.363	127	0.0253878702398	YES	YES	YES	YES
1dbnA	1dbnB	1dbnA	0.024	239	0.00137268359643	YES	YES	YES	YES
1dbqA	1jhzA	1dbqB	1.278	276	0.0142543859649	NO	NO	YES	YES
1dbtA	1dbtC	1dbtB	0.462	234	0.00695410292072	YES	YES	YES	YES
1dbuA	1dbxB	1dbuA	0.385	151	0.013143483023	NO	NO	NO	NO
1dc1B	1dc1A	1dc1B	0.207	310	0.00541125541126	YES	YES	YES	YES
1dceB	3dssB	1dceB	0.951	327	0.0301284891449	YES	YES	YES	YES
1dciA	1dciB	1dciA	0.689	275	0.00616142945163	NO	NO	YES	YES
1dclA	1mcoL	1mchB	14.471	216	0.102964118565	NO	YES	YES	YES
1dd1B	1dd1A	1dd1C	3.186	218	0.0270676691729	YES	YES	YES	YES
1dd3A	1dd4B	1dd4A	0.535	128	0.0123839009288	YES	YES	YES	YES
1dd3C	1zawV	1dd3D	1.771	30	0.0701754385965	NO	NO	YES	YES
1dd4D	1dd4C	1dd4D	0.586	31	0.0695652173913	NO	NO	YES	YES
1ddgA	1ddiA	1ddgB	0.883	374	0.00929054054054	YES	YES	NO	NO
1ddlA	1ddlC	1ddlA	1.488	175	0.0174863387978	YES	YES	YES	YES
1ddwA	1ddvA	1ddwA	0.627	104	0.0493421052632	YES	NO	YES	NO
1ddzA	1ddzB	1ddzA	0.032	481	0.0	YES	YES	YES	YES
1de0A	4wzbE	1g1mB	1.892	270	0.0831578947368	YES	YES	YES	YES
1de5A	1d8wA	1de5D	1.036	402	0.00765110941086	YES	YES	YES	YES
1debA	1debB	1debA	2.223	53	0.10152284264	NO	NO	NOT SURE	NOT SURE
1deeB	1hezD	1deeF	1.559	212	0.0143540669856	NO	NO	YES	YES
1dehA	3hudB	1u3uA	0.632	374	0.00470588235294	YES	YES	YES	YES
1deoA	3c1uA	1dexA	0.472	231	0.00399733510993	NO	NO	NO	NO
1devB	1devD	1devB	0.805	39	0.014598540146	NO	NO	YES	YES
1df0B	1aj5B	3df0B	2.44	173	0.076726342711	NO	YES	YES	YES
1dfjI	2bnhA	1dfjI	1.515	456	0.0155195681511	NO	NO	NO	YES
1dfoB	3g8mA	1dfoC	1.392	417	0.0236249538575	YES	YES	YES	YES
1dg9A	1phrA	1z12A	0.541	154	0.0414201183432	NO	NO	NO	NO
1dgpA	1di1B	1dgpA	0.356	290	0.00339750849377	NO	YES	NO	NO
1dgrN	1dgwX	1dgrV	0.346	76	0.00666666666667	YES	YES	YES	YES
1dgrW	1dgwY	1dgrY	0.515	92	0.0	NO	NO	YES	YES
1dgsA	1dgsB	1dgsA	1.077	581	0.00264760391845	YES	YES	NO	NO
1dh3A	1dh3C	1dh3A	0.72	55	0.0255319148936	YES	YES	YES	YES
1dhnA	2nm2C	2nm2A	0.55	121	0.0	YES	YES	YES	YES
1di2A	1di2B	1di2A	0.947	60	0.0197368421053	YES	YES	YES	YES
1di7A	1di6A	1di7A	0.541	183	0.00181323662738	NO	NO	YES	YES
1diaB	1dibA	1digB	1.471	285	0.0167691447736	YES	YES	YES	YES
1didA	1xlmA	1xllB	0.444	393	0.00581636892397	YES	YES	YES	YES
1dihA	1arzC	1dihA	4.26	271	0.0368876080692	YES	YES	YES	YES
1diiA	1wvfA	1diiA	0.597	515	0.0122341974949	YES	YES	YES	YES
1dilA	3silA	2simA	0.294	379	0.0047040376323	NO	YES	NO	NO
1dj2A	1dj2B	1dj2A	0.333	429	0.0	YES	YES	YES	YES
1dj3A	1dj3B	1dj3A	0.009	432	0.0	YES	YES	YES	YES
1dj8A	1dj8D	1dj8A	1.459	79	0.0144578313253	NO	NO	YES	YES
1djaA	1omeB	1pioA	1.44	239	0.0532365396249	NO	NO	YES	YES
1djlA	1u31B	1u31A	1.403	182	0.0106571936057	YES	YES	NOT SURE	NOT SURE
1djnA	1o95A	1djnB	0.329	729	0.000402171727328	YES	YES	YES	YES
1dk4A	1g0hB	1dk4B	0.704	252	0.0	YES	YES	YES	YES
1dk5A	1dk5B	1dk5A	0.803	313	0.0223626640739	YES	YES	NOT SURE	NOT SURE
1dk7A	1dkdD	1dk7A	1.29	146	0.0261437908497	YES	NO	YES	NO
1dkgA	1dkgB	1dkgA	5.427	151	0.0413793103448	NO	NO	YES	YES
1dkmA	1dklA	1dkpA	0.998	404	0.00828313253012	NO	YES	NO	NO
1dkrB	1dkuA	1dkrB	1.082	295	0.0195333695062	YES	NO	YES	YES
1dksA	1dksB	1dksA	1.675	73	0.0498753117207	YES	YES	YES	YES
1dl5A	1dl5B	1dl5A	0.584	316	0.0130718954248	YES	YES	YES	YES
1dliA	1dljA	1dliA	0.187	402	0.0	YES	YES	YES	YES
1dlmA	1dmhA	1dlqB	0.453	309	0.00553403431101	YES	YES	YES	YES
1dlpC	1dlpD	1dlpA	1.618	223	0.0104370515329	NO	NO	YES	YES
1dlwA	1uvyA	1dlwA	0.278	116	0.0	YES	YES	NO	NO
1dm9B	1dm9A	1dm9B	1.242	104	0.0191570881226	NO	NO	NO	NO
1dmlB	1dmlH	1dmlB	0.474	36	0.0151515151515	NO	NO	YES	YES
1dmlE	1dmlC	1dmlE	1.79	267	0.0669406928949	NO	NO	YES	YES
1dmrA	4dmrA	1e60A	2.193	772	0.0112824370064	YES	YES	NO	NO
1dn0D	1qlrB	1dn0D	0.954	209	0.00329760923331	YES	NO	YES	YES
1dnpA	1dnpB	1dnpA	0.11	469	0.0	YES	YES	NO	NO
1do5A	1do5B	1do5D	0.437	148	0.0	YES	YES	YES	YES
1do6A	1dqiB	1do6A	1.542	124	0.083109919571	YES	YES	YES	YES
1doaB	1cc0E	1hh4D	3.201	171	0.043956043956	NO	YES	YES	YES
1dofA	1dofD	1dofB	0.19	385	0.0	NO	NO	YES	YES
1dokA	1dolA	1dokB	2.616	71	0.0716112531969	NO	NO	NOT SURE	YES
1dorA	1jrcB	1jqvA	1.368	311	0.0306172839506	YES	YES	YES	YES
1dosA	1dosB	1dosA	3.238	358	0.0349907918969	YES	YES	YES	YES
1dp4C	1t34A	3a3kB	0.658	420	0.015350877193	YES	YES	YES	NO
1dpbA	1eafA	1eaaA	0.239	243	0.0	YES	NO	YES	YES
1dpeA	1dppA	1dpeA	6.528	507	0.0383844170725	YES	NO	NO	NO
1dpgA	2dpgA	1dpgB	1.088	485	0.0130335614207	YES	YES	YES	YES
1dpjB	1g0vB	1dpjB	0.181	29	0.0	NO	NO	YES	YES
1dptA	4q3fB	3kanC	0.356	117	0.00608828006088	NO	YES	YES	YES
1dq7A	2a7tA	1dq7B	0.28	64	0.0	NO	NO	NO	NO
1dqgA	1fwuA	1dqgA	0.352	134	0.00746268656716	YES	YES	NO	NO
1dqjB	1nbzB	1dqqB	1.146	210	0.010101010101	NO	NO	YES	YES
1dqnA	1dqpA	1dqnB	0.532	230	0.00571428571429	YES	YES	YES	YES
1dqtA	5e5mE	1dqtC	1.651	115	0.103120759837	NO	NO	YES	YES
1dqwA	3gdlA	3gdmA	2.232	257	0.0356526739505	YES	NO	YES	YES
1dr1A	1dr7A	1dr1A	0.274	186	0.0	YES	YES	NO	NOT SURE
1dr9A	1i8lA	1dr9A	0.887	199	0.0228671943712	NO	NO	YES	NO
1drmA	2vv8A	2vv7B	1.201	106	0.0222222222222	YES	YES	YES	YES
1ds0A	1gvgA	1ds0A	0.344	315	0.00598503740648	YES	NO	NO	NO
1dslA	1gamA	1dslA	0.741	86	0.0275590551181	NO	NO	YES	NO
1dsxA	1qdwB	1dsxH	0.538	87	0.0191938579655	NO	NO	YES	YES
1dt0A	1dt0C	1dt0B	0.089	195	0.0	YES	NO	YES	YES
1dt3A	5ap9B	1einB	1.758	258	0.0521541950113	NO	NO	NO	NO
1dt9A	3e1yA	5dmqB	6.596	378	0.0615128844555	YES	NO	YES	YES
1dthA	1dthB	1dthA	0.386	202	0.0123456790123	YES	YES	YES	YES
1dtjA	1dtjB	1dtjA	0.822	60	0.0128205128205	NO	NO	NO	NO
1dtzA	1i6qA	1dtzA	0.498	689	0.00709062707733	YES	NO	NO	NO
1du5A	1du5B	1du5A	0.408	206	0.00794912559618	NO	NO	YES	YES
1dubA	1ey3B	1dubF	0.63	258	0.0066401062417	YES	YES	YES	YES
1dugA	4ecbA	5gzzB	1.893	202	0.153635116598	NO	YES	YES	YES
1dunA	1ducA	1dunA	0.283	118	0.009375	YES	NO	YES	YES
1duvG	1akmB	1duvI	1.224	322	0.0178571428571	NO	YES	YES	YES
1duxC	1duxF	1duxC	0.373	86	0.0121951219512	YES	YES	YES	YES
1dv2A	4hr7A	3rupA	6.676	441	0.0216728750423	NO	YES	YES	YES
1dvaL	4z6aL	1dvaL	11.738	93	0.0406320541761	YES	YES	YES	YES
1dvjA	1lp6B	4fx6N	1.545	213	0.0385989992852	YES	YES	YES	YES
1dvkB	1dvkA	1dvkB	0.616	149	0.0110987791343	NO	NO	YES	YES
1dvrA	2akyA	1dvrB	4.066	218	0.0374639769452	YES	YES	NO	YES
1dw0A	1dw3A	1dw1B	0.817	112	0.0101351351351	YES	YES	NO	NO
1dw9A	2ivqH	2ivbC	0.571	156	0.00533333333333	NO	YES	YES	YES
1dwnA	1dwnB	1dwnA	0.837	127	0.00346620450607	NO	NO	YES	YES
1dwoA	4yk7B	3x3hF	0.506	258	0.00337837837838	NO	NO	YES	YES
1dwuA	1dwuB	1dwuA	0.482	213	0.00925212027756	NO	NO	NO	NO
1dx5I	3gisY	1dx5L	4.228	112	0.0395683453237	YES	YES	YES	YES
1dxeA	1dxfA	1dxeA	0.454	253	0.00389357560026	YES	YES	YES	YES
1dxlA	1dxlC	1dxlA	1.024	467	0.0221837088388	YES	YES	YES	YES
1dxmA	1htpA	1dxmB	0.691	131	0.0198265179678	YES	YES	NO	NO
1dxqA	1dxqB	1dxqA	0.034	273	0.0	YES	YES	YES	YES
1dxtB	5vmmB	3d17D	1.747	132	0.0992736077482	NO	YES	YES	YES
1dxxA	1dxxD	1dxxA	0.011	238	0.0	NO	NO	YES	YES
1dy1A	1dy0A	1dy1A	1.014	180	0.0265486725664	YES	YES	NO	NO
1dynA	1dynB	1dynA	1.364	113	0.0543633762518	NO	NO	YES	YES
1dysA	1dysB	1dysA	0.396	345	0.0	NO	NO	YES	YES
1dywA	2igvA	1dywA	0.423	172	0.003663003663	YES	NO	NO	NO
1dyzA	2ccwA	1dyzA	0.775	129	0.0106241699867	YES	YES	NO	NO
1dzbA	1dzbB	1dzbA	0.33	222	0.00591278640059	NO	NO	YES	YES
1dzmA	1dzkA	1hqpA	0.733	148	0.0174291938998	YES	YES	NO	NO
1dzoA	2py0A	1x6rA	1.394	119	0.0217729393468	NO	NO	NO	NO
1dzqB	1qosA	1qnwD	0.259	236	0.00136239782016	YES	YES	YES	YES
1dzrA	1dztB	1dztA	1.327	183	0.0458149779736	YES	YES	YES	YES
1e03L	2znhB	2gd4C	20.078	409	0.182877959927	NO	YES	YES	YES
1e0bA	1e0bB	1e0bA	0.366	57	0.0	NO	NO	YES	YES
1e0fI	1e0fK	1e0fI	2.908	57	0.0727272727273	NO	NO	YES	YES
1e0jB	1e0jA	1e0jB	4.164	286	0.0	YES	YES	YES	YES
1e0sA	3n5cB	1e0sA	9.309	160	0.175824175824	YES	YES	NO	NO
1e19A	1e19B	1e19A	0.455	313	0.00104766893662	YES	YES	YES	YES
1e1cA	7reqA	3reqA	2.843	725	0.0258656654151	YES	YES	YES	YES
1e1dA	1oa1A	1e1dA	0.429	553	0.00282087447109	YES	YES	NO	NO
1e1eB	1h49A	1e1eB	0.507	490	0.00570450656018	YES	NO	NO	YES
1e1hA	1e1hC	1e1hA	0.163	235	0.0	YES	YES	YES	YES
1e1hD	1e1hB	1e1hD	0.177	164	0.0	NO	NO	YES	YES
1e1tA	1lylB	1e22A	1.133	482	0.00205479452055	YES	YES	YES	YES
1e20A	1mvnA	1e20A	2.126	182	0.0522648083624	YES	NO	YES	YES
1e2tA	1e2tB	1e2tA	0.331	274	0.0	NO	NO	YES	YES
1e2yG	1e2yH	1e2yC	2.505	169	0.0102564102564	NO	NO	YES	YES
1e39A	1m64B	1jrxA	0.933	568	0.00541125541126	YES	YES	NO	NO
1e3aA	1gk9A	1e3aA	1.148	207	0.0315691736305	YES	NO	YES	YES
1e3aB	1k5qB	1ai4B	0.807	557	0.00891530460624	YES	YES	YES	YES
1e3dA	1e3dC	1e3dA	0.217	262	0.00123915737299	YES	YES	YES	YES
1e3dB	1e3dD	1e3dB	0.24	537	0.000558191459671	YES	YES	YES	YES
1e3eA	1e3eB	1e3iA	0.809	373	0.000822030415125	YES	YES	YES	YES
1e3pA	1e3hA	1e3pA	0.969	601	0.00759425006781	NO	YES	YES	YES
1e3wD	1e3wA	1e6wD	0.633	251	0.0107238605898	YES	YES	YES	YES
1e3xA	1e43A	1e3xA	0.458	483	0.0	YES	YES	NO	NO
1e44A	3eipB	1jchB	1.123	84	0.012	NO	NO	YES	YES
1e44B	4udmB	1e44B	0.371	96	0.0	YES	NO	YES	YES
1e4eA	1e4eB	1e4eA	0.414	340	0.00275988960442	YES	YES	YES	YES
1e4wL	1e4xM	1e4wL	1.339	214	0.00652528548124	YES	YES	YES	YES
1e5dA	1e5dB	1e5dA	0.164	401	0.00453686200378	YES	YES	YES	YES
1e5eA	1e5fB	1e5eA	0.384	393	0.000790513833992	YES	YES	YES	YES
1e5jA	1h11A	1qhzA	0.705	300	0.0133460438513	YES	YES	NO	NOT SURE
1e5kA	1fr9A	1hjlA	1.098	182	0.00861326442722	NO	NO	YES	NO
1e5lA	1e5qB	1e5lA	2.469	449	0.0195089135553	YES	NO	YES	YES
1e5pA	1e5pB	1e5pA	0.825	148	0.0248868778281	NO	NO	NO	NO
1e5rB	1e5rA	1e5rB	0.892	259	0.039048200122	NO	NO	YES	YES
1e5tA	4ax4A	1vz2A	0.68	700	0.0140306122449	NO	NO	NO	NO
1e69A	1e69F	1e69A	0.573	263	0.0012277470841	NO	NO	NO	NO
1e6cA	2shkB	1e6cB	3.406	160	0.0905587668593	YES	NO	YES	NO
1e6eA	1e1lA	1e6eA	1.21	455	0.0175853905986	YES	YES	NO	YES
1e6eB	1cjeB	1e6eB	1.027	107	0.0276073619632	YES	YES	YES	YES
1e6jH	1e6oH	1e6jH	1.263	219	0.0081103000811	NO	NO	YES	YES
1e6vA	1e6vD	1e6vA	0.001	545	0.0	YES	YES	YES	YES
1e6vB	1e6vE	1e6vB	0.001	436	0.0	YES	YES	YES	YES
1e6vC	1e6vF	1e6vC	0.001	248	0.0	YES	YES	YES	YES
1e6yA	1e6yD	1e6yA	0.094	564	0.00223401284557	YES	YES	YES	YES
1e6yC	1e6yF	1e6yC	0.154	246	0.0	YES	YES	YES	YES
1e6yE	1e6yB	1e6yE	0.145	432	0.0	YES	YES	YES	YES
1e79H	2jdiH	2wssQ	1.385	88	0.0226244343891	YES	NO	YES	YES
1e7dA	2qncB	1en7A	2.736	157	0.033290653009	YES	YES	YES	YES
1e7pC	2bs4C	1qlbC	1.016	254	0.0638888888889	YES	YES	YES	YES
1e7zA	1eujA	1fl0A	0.763	163	0.0179461615155	NO	NO	NO	NO
1e8cB	1e8cA	1e8cB	0.43	494	0.00124843945069	YES	YES	NO	NO
1e8tB	1e8vA	1e8tB	1.276	447	0.0468292682927	YES	NO	YES	YES
1e9mA	1uwmA	1e9mA	0.219	106	0.0	YES	YES	NO	NO
1e9oA	2sodO	2sodG	0.938	151	0.07	YES	YES	YES	YES
1e9sA	1e9rA	1e9sL	0.815	420	0.00512445095168	NO	NO	YES	YES
1e9xA	2vkuA	1ea1A	1.842	444	0.0417508417508	YES	YES	NO	NO
1e9yA	1e9zA	1e9yA	0.327	238	0.00153846153846	NO	NO	YES	YES
1e9yB	1e9zB	1e9yB	1.028	568	0.00412371134021	NO	YES	YES	YES
1ea0A	1ea0B	1ea0A	0.256	1452	0.0	YES	YES	NO	NO
1ea4F	1ea4H	2cpgB	1.077	44	0.0227272727273	YES	NO	YES	YES
1ea8A	1nfoA	1nfnA	0.366	131	0.0	NO	NO	NO	NO
1ea9C	1ea9D	1ea9C	1.071	583	0.0117896722471	NO	NO	YES	YES
1eah4	1hxs4	1eah4	2.061	68	0.09375	NO	NO	YES	YES
1eaiC	1eaiD	1eaiC	0.369	61	0.00711743772242	NO	NO	YES	YES
1eajA	2j12B	1f5wB	1.458	120	0.0693333333333	NO	NO	YES	YES
1eakA	1eakC	1eakA	1.748	418	0.020999275887	YES	YES	YES	YES
1eaqB	2j6wB	1h9dC	3.048	120	0.072625698324	NO	YES	NO	YES
1eayD	1eayC	1eayD	0.634	67	0.0	NO	NO	YES	YES
1eb0A	4l3kA	1eb0A	2.271	141	0.0320197044335	YES	NO	YES	YES
1ebdA	1ebdB	1ebdA	0.61	455	0.0131898646303	YES	YES	YES	YES
1eblA	4z8dB	1hn9B	0.8	317	0.00875912408759	YES	NO	NOT SURE	YES
1eboF	1eboE	1eboA	2.321	111	0.00461893764434	NO	NO	YES	YES
1ec6A	1ec6B	1ec6A	0.93	84	0.0	YES	YES	YES	YES
1ecaA	1ecnA	1ecdA	0.087	136	0.0	YES	YES	NO	NO
1ecfB	1ecbC	1eccA	3.834	482	0.0706084959816	YES	YES	YES	YES
1ecmB	1ecmA	1ecmB	0.437	90	0.042328042328	YES	YES	YES	YES
1ecwA	1ed1A	1ecwA	0.355	114	0.00323624595469	NO	NO	YES	YES
1ecxB	1ecxA	1eg5B	0.304	364	0.0	YES	YES	YES	YES
1edmB	1edmC	1edmB	0.415	39	0.0301507537688	YES	YES	YES	YES
1ednA	5glhB	1ednA	3.922	21	0.336448598131	NO	NO	YES	YES
1edtA	1c8xA	1edtA	0.586	265	0.0160274756726	NO	NO	NO	YES
1edyA	1edyB	1edyA	0.817	130	0.0429292929293	NO	NO	YES	YES
1edzA	1ee9A	1edzA	0.33	317	0.0	YES	NO	YES	YES
1ee1A	1ih8B	1kqpA	1.297	247	0.0170268500327	NO	YES	YES	YES
1ee8A	1ee8B	1ee8A	0.885	266	0.0101237345332	YES	YES	YES	YES
1eepA	1eepB	1eepA	0.365	312	0.00105596620908	YES	YES	YES	YES
1eerA	1cn4C	1eerA	1.534	154	0.0450819672131	NO	NO	YES	YES
1ef1C	1ef1D	1ef1C	0.051	90	0.0	NO	NO	YES	YES
1ef7A	1ef7B	1ef7A	0.442	242	0.0079575596817	NO	NO	NOT SURE	NOT SURE
1ef9A	1ef8B	1ef9A	0.441	253	0.00640614990391	NO	YES	YES	NO
1efdN	1eszA	1k7sN	0.296	260	0.0	YES	YES	NO	NO
1efpA	1efpC	1efpA	0.535	307	0.00447177193963	YES	YES	YES	YES
1efpB	1efpD	1efpB	0.447	246	0.00430416068867	YES	YES	YES	YES
1efuB	4pc7C	4pc2C	18.05	261	0.090626939789	NO	NO	YES	YES
1efvB	2a1tS	1efvB	3.26	238	0.00298284862043	YES	YES	YES	YES
1efwA	1g51B	1efwB	1.838	580	0.0347003154574	YES	YES	YES	YES
1efxD	1m4kA	2dl2A	2.684	192	0.0658578856153	NO	NO	NO	NO
1eg1A	1eg1C	1eg1A	0.001	370	0.0	NO	NO	YES	YES
1eg3A	1eg4A	1eg3A	0.378	260	0.00124843945069	YES	NO	YES	NO
1eg9A	1o7hA	1ndoA	0.308	447	0.00335008375209	YES	YES	YES	YES
1eg9B	4hm0B	1o7nB	0.588	193	0.0168381665108	NO	NO	YES	YES
1egaB	3ieuA	1egaB	1.103	293	0.0207763805358	YES	NO	NO	YES
1eggB	1egiA	1eggB	2.901	129	0.0308555399719	YES	YES	YES	YES
1eghA	1b93A	1s8aA	0.806	148	0.00919540229885	NO	YES	YES	YES
1egzA	1egzC	1egzB	0.308	291	0.00513874614594	YES	YES	NO	NO
1eh5A	1exwA	1eh5A	0.399	279	0.00542593597396	YES	NO	NO	NO
1eh9A	3vgbA	1ehaA	0.616	550	0.0122729504173	NO	NO	NOT SURE	YES
1ehbA	1u9mC	1lr6A	0.684	82	0.00467289719626	YES	YES	NO	NO
1ehiA	1ehiB	1ehiA	1.308	338	0.015668202765	NO	YES	YES	YES
1ehwA	1ehwB	1ehwA	0.439	142	0.0116822429907	NO	NO	YES	YES
1ehyA	1ehyC	1ehyA	0.568	282	0.00747863247863	NO	NO	NO	NO
1ei1A	4zviA	1ei1B	2.756	357	0.015699956389	YES	YES	NO	YES
1ei6A	1ei6B	1ei6A	1.09	403	0.0230298668586	YES	YES	YES	YES
1ei7A	1ei7B	1ei7A	3.111	158	0.0629067245119	NO	NO	YES	YES
1eiaA	2eiaB	1eiaA	7.728	204	0.0241935483871	NO	NO	YES	YES
1eilA	1kw6B	1eilA	0.288	288	0.0	YES	YES	YES	YES
1eixC	1l2uB	1eixD	1.363	222	0.00290697674419	NO	YES	YES	YES
1eiyA	2iy5A	1eiyA	1.108	336	0.0421982335623	YES	YES	YES	YES
1eiyB	1jjcB	1eiyB	1.287	785	0.0175964807039	YES	YES	YES	YES
1eizA	1ej0A	1eizA	0.228	180	0.0054844606947	YES	YES	NO	NO
1ej6C	1ej6B	1ej6C	3.756	1023	0.078797159961	NO	YES	YES	YES
1ej6D	1ej6E	1ej6D	1.072	417	0.0511025551278	NO	NO	YES	YES
1ejbA	1ejbD	1ejbA	5.729	168	0.0357142857143	YES	YES	YES	YES
1ejfA	1ejfB	1ejfA	0.193	110	0.00986842105263	NO	NO	NOT SURE	NOT SURE
1ejiA	1ejiC	1ejiA	1.2	478	0.019397993311	YES	YES	YES	YES
1ek4A	2buiA	2bywD	0.619	406	0.00879765395894	YES	NO	YES	YES
1ekeB	1ekeA	1ekeB	1.162	222	0.0229555236729	NO	NO	YES	YES
1ekjG	1ekjA	1ekjB	2.382	210	0.0	YES	YES	YES	YES
1ekxA	5vmqA	2a0fC	3.051	298	0.0795352993744	NO	NO	YES	YES
1el1A	2z2eA	1el1A	1.181	129	0.0341047503045	NO	YES	NO	NO
1el4A	2f8pA	1el4A	4.048	190	0.103554868624	YES	YES	NO	NO
1el6A	1el6C	1el6A	0.442	208	0.00184162062615	NO	NO	YES	YES
1elkA	1elkB	1elkA	0.303	153	0.00647249190939	NO	NO	NO	NO
1elpA	1elpB	1elpA	0.486	173	0.00931966449208	NO	NO	YES	YES
1elwA	1elwB	1elwA	0.661	114	0.00625	YES	YES	YES	YES
1em2A	5i9jA	1em2A	0.383	213	0.00926640926641	NO	NO	NO	NO
1em8A	3sxuA	1em8C	0.418	146	0.00240384615385	YES	NO	YES	YES
1em8D	1em8B	1em8D	0.943	110	0.0	NO	NO	YES	YES
1em9A	1em9B	1em9A	0.426	141	0.00493218249075	NO	NO	NO	NO
1emdA	3hhpC	2cmdA	1.822	312	0.041788143829	NO	YES	YES	YES
1emsA	1emsB	1emsA	0.906	410	0.0234493192133	YES	YES	YES	YES
1eniA	2fccA	1enkA	0.671	137	0.0167664670659	YES	NO	YES	NO
1enoA	1cwuA	1enoA	2.168	296	0.0297684674752	YES	YES	YES	YES
1eo2B	2buvB	1eo2B	0.324	238	0.0	YES	YES	YES	YES
1eodA	1a68A	1eodA	0.466	87	0.0114068441065	NO	NO	YES	NO
1eomA	1eokA	1eomA	0.178	282	0.0	NO	YES	NO	NO
1eooA	1az4A	4rveB	2.091	187	0.0238751147842	NO	YES	YES	YES
1ep0A	1epzA	1ep0A	0.187	183	0.0	YES	NO	YES	YES
1ep3A	1ep2A	1ep3A	1.168	305	0.0349825087456	YES	YES	YES	YES
1ep3B	1ep1B	1ep3B	0.799	261	0.0228502705953	YES	YES	YES	YES
1ep5B	1ep6A	1ep5B	2.066	157	0.004400440044	NO	NO	YES	YES
1ep7A	1ep7B	1ep7A	1.02	112	0.00986842105263	NO	NO	NO	NO
1epaB	1epaA	1epbB	1.302	160	0.0441014332966	NO	YES	YES	YES
1epfB	1epfA	1epfB	1.163	189	0.0183992640294	NO	NO	YES	YES
1epuA	1fvfB	1epuA	3.766	540	0.0236559139785	NO	NO	YES	NO
1eq2D	1eq2C	1eq2B	1.692	271	0.00559597090095	YES	YES	YES	YES
1eq6A	1jhsA	1eq6A	0.379	188	0.0036231884058	NO	NO	NO	NO
1eqfA	3uv5A	1eqfA	10.749	249	0.0327645051195	NO	NO	NO	NO
1eqqB	1eqqD	1eqqB	2.95	116	0.0295081967213	NO	YES	YES	YES
1eqrA	1c0aA	1eqrB	2.844	585	0.0303433590631	YES	NO	YES	YES
1erjC	1erjB	1erjC	0.706	348	0.00277008310249	NO	NO	NO	NO
1es7D	1es7B	1es7D	0.142	83	0.0	NO	NO	YES	YES
1escA	1eseA	1escA	0.187	302	0.0	NO	NO	NO	YES
1esgB	2bamA	1esgB	6.681	207	0.141239173884	YES	NO	YES	YES
1eslA	1g1tA	1eslA	0.241	157	0.00225988700565	YES	YES	NO	NO
1esmA	1esmD	1esnA	3.428	303	0.144262295082	YES	YES	YES	YES
1espA	1npcA	1espA	0.38	317	0.000985707244948	YES	YES	NO	NO
1et1A	1et1B	1et1A	0.054	34	0.0	NO	NO	YES	YES
1ethA	1ethC	1ethA	0.019	448	0.0	YES	YES	YES	YES
1ethB	1n8sC	1lpaA	1.943	85	0.0545073375262	NO	NO	YES	YES
1etpA	1m70C	1m70A	0.813	190	0.00367647058824	YES	YES	NO	NO
1etzA	3rhwM	1nc4C	8.869	210	0.0405844155844	NO	YES	YES	YES
1etzB	1etzH	1etzB	0.817	228	0.0135746606335	YES	YES	YES	YES
1eu4A	1et9A	1eu4A	0.438	195	0.00677392040644	NO	YES	NO	NO
1euhA	2esdC	1qi6B	0.548	474	0.00265604249668	YES	YES	YES	YES
1euoA	2eu7X	1pm1X	1.245	178	0.0272373540856	YES	YES	NO	NO
1eurA	4j9tA	1eurA	1.041	355	0.0301886792453	NO	NO	NO	NO
1euzF	1euzE	1euzA	1.698	416	0.00849858356941	NO	NO	YES	YES
1ev4A	1ev4D	1ev4A	1.847	221	0.0332610267534	YES	YES	YES	YES
1eveA	2j4fA	4w63A	0.903	527	0.022805621851	YES	YES	NO	NO
1ew4A	2p1xA	1ew4A	0.799	106	0.03125	NO	NO	NO	NO
1ewtA	3ks9B	1isrA	4.488	438	0.016632016632	YES	YES	NOT SURE	YES
1ewyA	1go2A	1ewyA	1.202	295	0.0182463253928	YES	YES	NO	NOT SURE
1ex2A	1excB	1ex2A	1.01	185	0.0377035132819	YES	YES	YES	YES
1ex4A	1ex4B	1ex4A	4.773	203	0.047502047502	NO	NO	YES	YES
1extA	1ncfB	1extA	4.521	142	0.0377358490566	NO	NO	YES	YES
1exzB	1exzC	2e9wC	2.587	124	0.0756756756757	NO	NO	YES	YES
1ey2A	1eybA	1ey2A	0.538	419	0.00549234994115	NO	YES	YES	YES
1eygA	1eygD	1eygC	1.0	109	0.0286225402504	YES	YES	YES	YES
1eyrA	1eziA	1eyrA	0.706	216	0.00899550224888	NO	YES	YES	YES
1eytA	1iuaA	1eytA	0.478	83	0.0	YES	YES	NO	NO
1eyvB	1eyvA	1eyvB	1.001	131	0.0338101430429	NO	NO	YES	YES
1eyxA	1eyxK	1eyxA	0.248	164	0.004662004662	NO	YES	YES	YES
1eyxB	1eyxL	1eyxB	0.231	176	0.0	YES	YES	YES	YES
1eyyA	1ez0C	1eyyD	0.258	502	0.00128452151574	YES	YES	YES	YES
1eyzA	1kj8A	1kjiB	0.908	386	0.0140515222482	YES	YES	YES	YES
1ez3A	1ez3C	1ez3B	1.193	123	0.0449438202247	NO	NO	NO	NO
1ez4B	1ez4A	1ez4B	0.249	307	0.00521104742053	YES	YES	YES	YES
1ezgA	1ezgB	1ezgA	0.364	82	0.00909090909091	NO	NO	YES	YES
1ezkA	1qk8A	1ezkA	0.601	143	0.00662983425414	NO	NO	NO	NO
1ezmA	3dbkA	1ezmA	1.244	298	0.0156862745098	YES	YES	NO	NO
1ezrA	1ezrD	1ezrC	0.054	312	0.0	YES	YES	YES	YES
1ezvB	4pd4B	1ezvB	0.87	352	0.0221043324492	NO	NO	YES	YES
1ezvC	4pd4C	1kyoC	0.434	385	0.00427533133818	YES	YES	YES	YES
1ezvE	4pd4E	3cx5P	0.807	185	0.00201005025126	YES	YES	YES	YES
1ezvH	4pd4F	1kyoQ	0.533	73	0.0	NO	NO	YES	YES
1ezvX	4pd4J	1kyoJ	0.553	127	0.00820793433653	NO	NO	YES	YES
1ezvY	4pd4K	3cxhK	0.693	107	0.0198347107438	NO	NO	YES	YES
1ezxB	3nddB	7apiB	1.959	35	0.031007751938	NO	NO	YES	YES
1f00I	1f02I	1f00I	0.67	282	0.0193470374849	NO	NO	YES	NO
1f05A	1f05B	1f05A	0.517	322	0.00497017892644	NO	NO	YES	YES
1f07A	1f07C	1f07A	0.509	321	0.00197726149283	NO	NO	YES	YES
1f0kA	1nlmA	1f0kB	1.705	350	0.0269097222222	YES	NO	YES	YES
1f0nA	1f0pA	1f0nA	0.225	284	0.0	YES	YES	NO	NO
1f0qA	2oxyA	1f0qA	1.28	327	0.0387561964849	YES	YES	NO	NO
1f0xA	1f0xB	1f0xA	0.366	311	0.0	YES	YES	NO	NO
1f13A	5mhlA	1f13B	20.371	688	0.106609808102	YES	NO	YES	YES
1f15C	1f15A	1f15B	2.324	157	0.0652395514781	NO	NO	YES	YES
1f1cA	1f1cB	1f1cA	0.009	129	0.0	YES	YES	YES	YES
1f1mA	1f1mD	1f1mC	0.613	162	0.00934579439252	NO	NO	YES	YES
1f1sA	1i8qA	1f1sA	0.549	814	0.013230429989	YES	NO	NO	NO
1f1uA	1f1vA	1f1uB	0.311	320	0.0046904315197	YES	YES	YES	YES
1f1xA	1f1xD	1f1xC	0.14	319	0.0	YES	YES	YES	YES
1f23D	1k33A	1f23C	4.584	61	0.338870431894	NO	NO	YES	YES
1f28A	1ci7B	1f28D	0.742	292	0.0259222333001	YES	YES	YES	YES
1f2dA	1j0cB	1j0cA	0.597	341	0.00337410375369	YES	YES	YES	YES
1f2eA	1f2eC	1f2eA	1.09	201	0.0154241645244	YES	YES	YES	YES
1f2iG	1f2iK	1f2iL	1.025	63	0.0	YES	YES	YES	YES
1f2kA	2acgA	1f2kB	0.534	125	0.00792602377807	NO	NO	NO	NO
1f2lD	1f2lC	3onaB	1.975	61	0.0830860534125	NO	NO	YES	YES
1f2nC	1f2nB	1f2nC	1.312	189	0.0139009556907	YES	YES	YES	YES
1f2oA	1tkfA	1tf9A	0.481	273	0.00464846019756	YES	YES	NO	NO
1f2uA	1f2tA	1f2uA	3.16	145	0.124013528749	NO	YES	YES	YES
1f2uB	1f2tB	1f2uB	3.237	143	0.14499424626	NO	YES	YES	YES
1f2vA	1i1hA	1f2vA	0.538	209	0.0	YES	NO	YES	YES
1f2xK	1g6vK	1f2xL	0.419	125	0.00536912751678	NO	NO	YES	NO
1f34B	1f32A	1f34B	1.05	127	0.0199714693295	NO	NO	NO	YES
1f35A	1jodA	1jobA	0.846	160	0.014553014553	YES	YES	NOT SURE	NOT SURE
1f37B	1f37A	1f37B	0.751	109	0.0173661360347	YES	YES	YES	YES
1f38A	1l3iB	1l3bF	1.069	186	0.0232945091514	YES	NO	YES	YES
1f3aA	1ml6B	1f3bB	0.629	219	0.00638467677574	YES	YES	YES	YES
1f3mA	1f3mB	1f3mA	6.294	70	0.0933333333333	NO	NO	YES	YES
1f3oA	1l2tA	1f3oA	2.164	230	0.0457516339869	YES	YES	YES	YES
1f3tB	1szrB	1f3tA	1.167	354	0.01230228471	YES	YES	YES	YES
1f3uA	1f3uE	1f3uA	1.268	118	0.0174216027875	NO	NO	YES	YES
1f3uF	1f3uB	1f3uF	2.179	139	0.0618238021638	NO	NO	YES	YES
1f47B	1s1sB	1f47B	1.037	137	0.0217654171705	YES	YES	YES	YES
1f4aA	3mv04	3vdaB	0.81	1011	0.00734969866235	YES	YES	YES	YES
1f4nA	1f4mD	1f4nA	1.34	57	0.117647058824	NO	YES	YES	YES
1f4oA	1f4qA	1k94A	1.347	161	0.0462670872766	NO	YES	YES	YES
1f4tA	5bv5C	4wqjA	5.234	311	0.0825927861997	YES	YES	NOT SURE	NO
1f4wH	1f4yH	1f4wH	0.488	216	0.003300330033	YES	NO	YES	YES
1f56A	1f56C	1f56A	0.866	91	0.00773694390716	YES	YES	NOT SURE	NOT SURE
1f5jA	1f5jB	1f5jA	0.223	199	0.0030888030888	YES	NO	NO	NO
1f5mB	1f5mA	1f5mB	0.552	176	0.036231884058	NO	NO	YES	YES
1f5nA	1dg3A	1f5nA	1.461	539	0.0341011067903	NO	YES	NO	NO
1f5qD	1f5qB	1f5qD	0.624	247	0.00537273337811	NO	NO	YES	YES
1f5rI	3tgjI	1f5rI	0.2	56	0.0	NO	NO	YES	YES
1f5sA	1l7oB	1l7pB	1.313	208	0.0334728033473	YES	YES	NOT SURE	NO
1f5tA	1f5tD	1f5tC	0.39	120	0.00277777777778	YES	YES	YES	YES
1f5vA	1f5vB	1f5vA	0.103	240	0.0	YES	YES	YES	YES
1f5zA	1f74C	1f5zD	2.039	293	0.0492055356228	YES	NO	YES	YES
1f60A	2b7cA	1ijfA	0.716	437	0.0179791441927	NO	YES	YES	YES
1f6aB	4ezmD	5anmG	3.282	207	0.0270042194093	YES	NO	YES	YES
1f6bB	1f6bA	2fmxA	1.646	174	0.0216216216216	YES	YES	YES	NO
1f6mA	1tdeA	1f6mE	7.329	316	0.0517737296261	YES	YES	YES	YES
1f6oA	3ubyB	1f6oA	1.747	176	0.0345454545455	NO	YES	YES	YES
1f6wA	1jmyA	1f6wA	1.121	511	0.0413714933409	YES	NO	NO	NO
1f75A	1f75B	1f75A	1.332	212	0.0504451038576	NO	NO	YES	YES
1f76A	1f76B	1f76A	0.21	336	0.000910746812386	YES	YES	NO	NO
1f7rA	1f7oA	1f7dA	1.278	116	0.00311526479751	NO	NO	YES	NOT SURE
1f7tA	1f80A	1f7tF	1.674	117	0.0594353640416	NO	NO	YES	YES
1f7uA	1bs2A	1f7vA	3.689	603	0.138444193912	YES	YES	NO	YES
1f89A	1f89B	1f89A	0.07	271	0.00234879624193	NO	NO	YES	YES
1f8aB	2f21A	1f8aB	4.996	150	0.0893617021277	NO	YES	NO	YES
1f8gA	1ptjB	1f8gD	2.322	362	0.0305944055944	NO	YES	YES	YES
1f8iA	1f61B	5dqlA	2.448	417	0.0473372781065	YES	YES	YES	YES
1f8qA	4yp2B	1mrhA	0.593	246	0.0201257861635	YES	YES	NO	NO
1f8rA	1f8sB	2iidB	0.279	482	0.00631313131313	YES	YES	YES	YES
1f8vA	1f8vB	1f8vA	0.59	313	0.013164556962	YES	YES	YES	YES
1f8vD	1f8vF	1f8vE	3.334	21	0.0963855421687	NO	NO	YES	YES
1f8xA	4hx9H	4hx9A	0.964	156	0.0295358649789	NO	NO	YES	YES
1f93A	1f93C	1dchG	1.227	99	0.0407470288625	YES	NO	YES	YES
1f93E	1f93F	1f93E	0.458	27	0.0	NO	NO	YES	YES
1f98A	2d02A	1nwzA	1.537	125	0.0304182509506	NO	NO	NO	NO
1f99A	1f99M	1f99K	0.201	162	0.0021978021978	YES	YES	YES	YES
1f99B	1f99N	1f99B	0.247	172	0.00688073394495	YES	YES	YES	YES
1f9aA	1f9aB	1f9aA	0.356	164	0.0	YES	YES	YES	YES
1f9bA	3cr9A	1b7uA	1.597	689	0.025005041339	YES	NO	NO	NO
1f9dA	1g9jA	1f9oA	0.207	629	0.00368918607332	YES	YES	NO	NO
1f9fD	1jj4B	1f9fA	1.265	75	0.00490196078431	YES	NO	YES	YES
1f9nB	1f9nA	1f9nC	4.092	147	0.063305978898	NO	NO	YES	YES
1f9qD	4r9yD	4hsvD	6.057	65	0.174927113703	NO	NO	YES	YES
1f9zA	1f9zB	1f9zA	0.621	126	0.0112359550562	NO	NO	YES	YES
1fa2A	5wqsA	1fa2A	1.193	496	0.0259270425083	NO	YES	NO	YES
1fa9A	3ddwA	1fa9A	2.558	808	0.0488233227959	YES	YES	YES	YES
1faaA	2pvoC	1faaA	1.163	111	0.0512820512821	NO	NO	YES	NO
1faiH	2f19H	1faiH	0.58	221	0.00625488663018	NO	NO	YES	YES
1fatB	1fatD	1g8wC	0.525	231	0.00284495021337	YES	YES	YES	YES
1fayA	1f9kA	1fayA	0.416	234	0.0	YES	YES	YES	YES
1fazA	1lwbA	1kp4A	0.831	122	0.00303951367781	NO	YES	NO	NO
1fb1A	1fb1E	1fb1C	0.499	196	0.00700525394046	YES	YES	YES	YES
1fb8A	1faoA	1fb8A	1.256	100	0.0766666666667	YES	NO	NO	NOT SURE
1fbaA	1fbaD	1fbaB	0.284	360	0.0	NO	NO	YES	YES
1fbiH	1fbiQ	1fbiH	0.975	221	0.0130825838103	NO	NO	YES	YES
1fbiX	1hhlA	1fbiY	0.778	129	0.0307692307692	NO	NO	NO	YES
1fbmA	1mz9E	1vdfA	1.38	45	0.0496894409938	YES	NO	YES	YES
1fbnA	1g8sA	1fbnA	0.139	230	0.00138504155125	YES	NO	YES	NO
1fbqB	2htsA	1fbqB	2.483	86	0.0658436213992	NO	NO	NO	YES
1fc3A	1fc3B	1fc3C	0.803	101	0.00356506238859	NO	NO	YES	YES
1fc4A	1fc4B	1fc4A	0.303	401	0.01046277666	YES	YES	YES	YES
1fcdA	1fcdB	1fcdA	0.771	401	0.0206565842862	YES	YES	YES	YES
1fcdC	1fcdD	1fcdC	0.552	174	0.0246212121212	YES	YES	YES	YES
1fcfA	1fc9A	1fcfA	1.444	386	0.0231839258114	NO	NO	NO	NOT SURE
1fchA	1fchB	1fchA	1.016	296	0.00653594771242	YES	YES	YES	YES
1fcuA	1fcqA	2j88A	0.782	314	0.0167158308751	NO	NO	NO	YES
1fdiA	1aa6A	1fdoA	0.823	696	0.0139687756779	YES	YES	NO	NO
1fdjA	1fdjD	1fdjA	8.097	363	0.0281930798804	NO	YES	YES	YES
1fdnA	2fdnA	1fdnA	0.266	55	0.0	YES	YES	NO	NO
1fdtA	1equB	1i5rA	1.518	284	0.0562632696391	YES	YES	YES	NOT SURE
1fe0B	3cjkA	1fe4A	0.77	67	0.0153452685422	NO	NO	NO	YES
1fe6A	5jr5D	1fe6B	1.415	51	0.0110497237569	YES	NO	YES	YES
1fe8C	1atzB	4dmuJ	1.537	189	0.0390561432059	NO	NO	NO	YES
1fe8H	1fe8I	1fe8H	1.014	210	0.00671140939597	NO	NO	YES	YES
1fe8L	1fe8M	1fe8L	0.893	211	0.0114285714286	NO	NO	YES	YES
1feaA	2tprA	1feaB	0.95	482	0.014771997431	YES	YES	YES	YES
1femA	1rlbF	1kt3A	0.963	174	0.0271317829457	YES	YES	YES	NO
1feuD	1feuA	1feuD	2.281	185	0.030881017257	YES	YES	YES	YES
1ff3A	1ff3B	1ff3A	3.462	193	0.0316930775646	NO	NO	NOT SURE	NOT SURE
1ff5A	3q2lB	3lneA	2.426	213	0.0222752585521	YES	YES	YES	YES
1ffkT	3g4sW	3cmeW	0.406	154	0.0	YES	YES	YES	YES
1ffkZ	3ccr3	3ccj3	1.151	92	0.0	YES	YES	YES	YES
1fftA	1fftF	1fftA	0.03	501	0.0	YES	YES	YES	YES
1fftB	1fftG	1fftB	0.06	257	0.0	YES	YES	YES	YES
1fftC	1fftH	1fftC	0.077	185	0.0	NO	NO	YES	YES
1ffuB	1ffvE	1ffuB	0.195	795	0.00150347679008	YES	YES	YES	YES
1ffuC	1ffvC	1ffuF	0.235	287	0.00470588235294	YES	YES	YES	YES
1ffuD	1ffvA	1ffuD	0.347	155	0.0	YES	YES	YES	YES
1ffyA	1qu3A	1ffyA	1.367	880	0.0166286273231	YES	YES	YES	YES
1fg3A	1geyA	1gexA	1.008	335	0.00479156684236	YES	YES	YES	YES
1fg9C	1fg9E	1fg9D	2.346	192	0.0223880597015	NO	NO	YES	YES
1fguA	1jmcA	1fguB	9.468	230	0.0533910533911	YES	NO	YES	YES
1fgxB	1fr8A	1tw5B	3.504	271	0.0701009028147	YES	YES	YES	NO
1fhfA	1fhfB	1fhfA	0.001	304	0.0	YES	YES	NO	NO
1fhjA	3pelA	2qlsA	1.277	141	0.0581818181818	YES	YES	YES	YES
1fhjB	2b7hD	2qlsB	0.619	145	0.0579710144928	YES	YES	YES	YES
1fhlA	1fobA	1fhlA	0.217	334	0.0	NO	NO	NO	NO
1fhvA	2ofjD	1fhvA	1.568	297	0.0296371997956	NO	YES	NO	NO
1fi2A	2et7A	2et1A	0.326	201	0.0	YES	YES	YES	YES
1fi8C	1fi8E	1fi8C	0.185	76	0.0	NO	NO	YES	YES
1fi8D	1fi8F	1fi8D	0.011	48	0.0	NO	NO	YES	YES
1ficA	1ficB	1ficA	4.504	256	0.00118483412322	YES	YES	YES	YES
1fikA	2pbdP	1fikA	1.148	139	0.021101992966	YES	NO	YES	NO
1fiqA	3b9jA	1fiqA	0.293	162	0.0021645021645	YES	YES	YES	YES
1fiqB	3b9jB	1fiqB	0.352	305	0.00631911532385	YES	YES	YES	YES
1fiuA	4abtA	1fiuC	1.059	286	0.0239726027397	YES	YES	YES	YES
1fj0A	1i8oA	1fj0A	0.69	113	0.0342146189736	YES	YES	NOT SURE	YES
1fj1B	1fj1D	1fj1B	0.594	213	0.00846740050804	NO	NO	YES	YES
1fj1E	1ospO	1fj1F	1.141	251	0.0155697098372	NO	NO	YES	YES
1fj2A	5symA	1fj2B	0.781	222	0.00966850828729	YES	NO	NO	NOT SURE
1fjgC	4ji4C	1n36C	1.471	206	0.0564971751412	YES	YES	YES	YES
1fjgD	1fkaD	1n36D	1.562	161	0.0	YES	YES	YES	YES
1fjgF	1cqnA	1n34F	2.88	98	0.0598006644518	NO	YES	NO	YES
1fjgG	1rssA	1i94G	4.163	140	0.0	NO	YES	NO	YES
1fjgN	4jv5N	1n36N	2.081	60	0.0974025974026	YES	YES	YES	YES
1fjgO	1n36O	1fkaO	1.315	88	0.0	YES	YES	YES	YES
1fjgQ	5iwaQ	1n36Q	1.947	104	0.0421052631579	NO	YES	YES	YES
1fjlA	1fjlC	1fjlA	0.464	59	0.0227272727273	YES	YES	YES	YES
1fjrA	2pzxA	1fjrB	1.048	188	0.00877192982456	NO	NO	NO	NO
1fk0A	1mzlA	1fk1A	0.558	93	0.00430107526882	NO	YES	NO	NO
1fk8A	1fjhB	1fjhA	1.833	236	0.0179310344828	NO	NO	YES	YES
1fkaE	4yhhE	1fkaE	4.797	153	0.0213219616205	NO	YES	YES	YES
1fl5B	1fl6B	1fl5H	2.247	219	0.00156862745098	YES	NO	YES	YES
1flaA	6nulA	3nllA	0.274	138	0.00228832951945	YES	YES	NO	NO
1flcA	1flcC	1flcA	0.105	427	0.0	NO	NO	YES	YES
1flcB	1flcF	1flcD	0.632	162	0.00540540540541	NO	NO	YES	YES
1flgA	1flgB	1flgA	0.321	582	0.00100200400802	YES	YES	YES	YES
1flhA	1qrpE	1flhA	0.664	326	0.00376293508937	YES	NO	NO	NO
1flkA	1fllB	1fllA	1.28	205	0.021294021294	YES	YES	YES	YES
1fllX	1fllY	1fllX	1.503	21	0.0	NO	NO	YES	YES
1flmA	3vyaA	1wlkB	0.844	119	0.0336605890603	YES	YES	YES	YES
1flrH	4fabH	1flrH	1.934	214	0.103351955307	YES	YES	YES	YES
1fm0D	1jw9D	1fm0D	1.889	81	0.0302375809935	NO	NO	YES	YES
1fm0E	1nvjD	1nviE	2.092	132	0.035	NO	NO	YES	YES
1fmbA	2fmbA	1fmbA	0.162	104	0.0	YES	YES	YES	YES
1fneA	4p2rA	1iebC	0.91	180	0.0121951219512	YES	NO	YES	YES
1fnnA	1fnnB	1fnnA	0.251	379	0.00747198007472	YES	YES	NO	NO
1fnsH	1oakH	1fnsH	0.343	217	0.00319233838787	NO	NO	YES	YES
1fntK	1z7qK	1rypK	0.736	198	0.00663349917081	NO	NO	YES	YES
1fnuA	1uupB	1fnvB	0.922	221	0.0178173719376	YES	NO	YES	YES
1fnyA	1fnzA	1fnyA	0.111	234	0.00142653352354	YES	YES	YES	YES
1fo2A	5kk7A	1fmiA	0.661	451	0.0131127068373	YES	NO	NO	NO
1fo4A	3ax9A	1fo4B	2.153	1224	0.030324567638	YES	YES	YES	YES
1foaA	1fo8A	1foaA	0.397	329	0.00186133085156	NO	YES	NO	NO
1fod1	1qqp1	1fod1	1.038	188	0.00869565217391	YES	YES	YES	YES
1foeA	1foeC	1foeE	1.864	366	0.0232108317215	NO	NO	YES	YES
1fp1D	1fpqA	1fp1D	20.055	333	0.0934484509904	YES	YES	YES	YES
1fp3A	1fp3B	1fp3A	0.368	402	0.00359971202304	NO	NO	YES	YES
1fp4B	1n2cB	1l5hB	0.494	522	0.00176263219741	YES	YES	YES	YES
1fpn3	4l3bC	3dprC	2.072	237	0.0513983371126	NO	YES	YES	YES
1fpoA	1fpoC	1fpoA	2.395	157	0.0586166471278	NO	NO	NOT SURE	NOT SURE
1fprA	4gs0A	4hjqB	7.312	275	0.0535811919081	NO	YES	NOT SURE	NO
1fq1A	1fpzE	1fq1A	0.886	176	0.0154639175258	NO	NO	NO	YES
1fqkD	1fqiA	1fqjE	0.924	135	0.0247218788628	NO	NO	NO	YES
1fqtA	1fqtB	1fqtA	0.606	109	0.0188976377953	YES	YES	YES	YES
1fqvA	2astB	1fqvK	1.129	325	0.026180458158	YES	NO	YES	YES
1fr1A	1rgyA	1fr6B	0.56	360	0.00834028356964	YES	YES	NO	NO
1fr3A	1fr3L	1fr3B	0.29	67	0.0	YES	YES	YES	YES
1frrA	1frrB	1frrA	0.265	95	0.00357781753131	YES	YES	NO	NO
1frsA	1frsB	1frsA	3.337	129	0.0847723704867	NO	NO	YES	YES
1frtA	3fruA	1frtA	1.367	269	0.0166773572803	NO	NO	YES	YES
1frvA	2frvA	1frvC	0.501	261	0.00475907198096	YES	YES	YES	YES
1frvB	1frvD	1frvB	0.5	530	0.00322580645161	YES	YES	YES	YES
1fs1A	1fs1C	1fs1A	0.562	41	0.00985221674877	NO	NO	YES	YES
1fs2A	1fs2C	1fs2A	0.194	259	0.0	NO	NO	YES	YES
1fs9A	2e81A	1fs8A	0.627	471	0.0130270826191	YES	YES	YES	YES
1fsaA	1cnqA	1fsaA	5.128	332	0.0737122557726	YES	YES	YES	YES
1fseB	1fseA	1fseB	1.878	67	0.0472440944882	NO	NO	YES	YES
1fsjB	1v13A	1v15B	1.996	120	0.0631868131868	YES	YES	YES	YES
1fskB	4kvcL	1igcL	2.945	211	0.0429777436685	NO	NO	YES	YES
1fskC	1fskF	1fskC	0.003	220	0.0	NO	NO	YES	YES
1fstB	1fstA	1fstB	0.465	138	0.00249376558603	NO	NO	NO	NO
1fsxA	3ciuC	1fsxC	1.299	141	0.0520156046814	YES	YES	YES	YES
1fsxB	2qssD	1hdaB	0.998	145	0.0442374854482	YES	YES	YES	YES
1ft1B	3e32B	3e37B	1.582	407	0.0240873165224	YES	YES	NOT SURE	NOT SURE
1ft2A	1ni1A	1ft2A	0.832	312	0.0234375	YES	NO	YES	YES
1ft9A	1ft9B	1ft9A	6.887	206	0.0366056572379	YES	YES	YES	YES
1fthA	1fteB	1fthA	1.316	116	0.0689655172414	NO	YES	YES	YES
1ftpA	1ftpB	1ftpA	0.445	133	0.00522875816993	NO	NO	YES	YES
1ftrA	2fhjC	1ftrB	0.489	296	0.00214938205266	YES	NO	YES	YES
1fugA	1p7lD	1fugA	1.864	383	0.0554938956715	YES	NO	YES	YES
1fuiA	1fuiF	1fuiD	0.581	591	0.0047885075818	YES	YES	YES	YES
1fusA	1futA	1fusA	0.362	105	0.00339558573854	YES	NO	NO	NO
1fuuB	2vsxA	1fuuB	12.586	364	0.0555555555556	YES	NO	YES	YES
1fuxA	1fuxB	1fuxA	0.361	163	0.00201409869084	NO	NO	YES	YES
1fv1B	1h15B	1fv1E	1.893	189	0.0292397660819	YES	YES	YES	YES
1fvaB	1fvgA	1fvaA	0.669	190	0.0142857142857	NO	NO	NO	NO
1fvcA	4x4xD	4x4zA	0.842	97	0.0129589632829	NO	NO	YES	YES
1fvdB	5xhgD	1n8zB	3.024	220	0.0154320987654	NO	NO	YES	YES
1fvpA	1fvpB	1fvpA	1.08	231	0.0462270564242	YES	YES	YES	YES
1fvrB	2p4iA	2wqbA	2.132	249	0.057215511761	YES	YES	NO	NO
1fvuA	1u0nB	1fvuA	0.806	133	0.0134952766532	NO	NO	YES	YES
1fw6A	1ewqB	1fw6A	1.864	749	0.0253630599305	YES	YES	YES	YES
1fw9A	2ahcC	2ahcB	1.458	164	0.0324324324324	YES	YES	NO	NO
1fwaB	4ep8B	1krbB	0.302	101	0.0	NO	NO	YES	YES
1fwkA	1h72C	1fwlB	1.043	296	0.0212121212121	YES	NO	YES	YES
1fwxA	1fwxC	1fwxA	0.24	590	0.000514138817481	YES	YES	YES	YES
1fx0A	1kmhA	1fx0A	0.381	477	0.00276912426445	YES	NO	YES	YES
1fx0B	1kmhB	1fx0B	0.341	467	0.0	YES	NO	YES	YES
1fx3B	1ozbF	1fx3B	1.759	148	0.0075	NO	NO	YES	YES
1fx5A	1jxnB	1fx5A	0.573	240	0.0	YES	YES	YES	YES
1fx7A	1fx7C	1u8rH	1.072	220	0.013986013986	YES	YES	YES	YES
1fx8A	1ldfA	1ldaA	0.221	254	0.0	YES	NO	YES	YES
1fxjA	1fwyB	1fxjA	0.986	324	0.00391772771792	YES	NO	YES	YES
1fxkB	1fxkA	1fxkB	1.064	106	0.0445344129555	NO	NO	YES	YES
1fxlA	1g2eA	1fxlA	0.297	167	0.0	YES	YES	YES	YES
1fxrA	1fxrB	1fxrA	0.978	64	0.0331491712707	YES	YES	YES	YES
1fxzA	1ud1C	1ucxB	0.495	362	0.00783289817232	NO	NO	YES	YES
1fy1A	1a7sA	1fy1A	0.502	221	0.00997861724875	YES	NO	NO	NO
1fy2A	1fyeA	1fy2A	0.073	220	0.0	NO	NO	NO	NO
1fywA	1o77B	1o77A	2.373	135	0.0577136514983	NO	NO	NOT SURE	NOT SURE
1fyzC	1xmgC	4gamQ	0.615	388	0.00641539695269	NO	NO	YES	YES
1fyzF	1xmgF	4gamR	0.505	165	0.0110741971207	NO	NO	YES	YES
1fzaA	3e1iD	2hpcA	2.07	54	0.139705882353	NO	NO	YES	YES
1fzbF	2hpcF	1fzcF	1.866	295	0.00740349021682	YES	YES	YES	YES
1fzdA	1fzdE	1fzdD	1.289	197	0.0138142747506	YES	YES	YES	YES
1fziA	4gamP	1fziB	1.19	511	0.0412427825131	YES	YES	YES	YES
1fzvA	1fzvB	1fzvA	0.433	100	0.0	NO	NO	YES	YES
1fzyA	1fzyB	1fzyA	0.779	149	0.0184119677791	NO	NO	NO	NO
1g0bA	1y8iC	1ns6A	1.708	141	0.0959409594096	YES	YES	YES	YES
1g0bB	2dhbB	1y8iD	1.117	146	0.0183066361556	YES	YES	YES	YES
1g0cA	1g01A	1g0cA	0.233	357	0.00166181969256	NO	YES	NO	NO
1g0oC	1g0nB	1dohA	0.302	254	0.0	YES	YES	YES	YES
1g0u1	4y8pM	1fntb	1.141	224	0.0128571428571	NO	NO	YES	YES
1g0uL	4qlqL	1fnta	0.795	222	0.0101892285298	NO	YES	YES	YES
1g0xA	1p7qD	1ugnA	2.54	173	0.0152526215443	NO	NO	YES	NO
1g0zA	1u4jA	1g0zB	0.172	118	0.00320512820513	YES	NO	YES	YES
1g12A	1ge6A	1ge5A	0.535	163	0.00818833162743	YES	YES	NO	NO
1g1cA	1g1cB	1g1cA	0.307	98	0.014598540146	NO	NO	YES	YES
1g1qA	1g1sA	1g1qA	4.998	158	0.0331262939959	YES	YES	YES	YES
1g24A	1gzfB	1g24C	2.755	211	0.0571428571429	YES	NO	NO	NO
1g28A	1jnuC	1g28A	0.276	104	0.0	YES	YES	NO	NO
1g291	1g292	1g291	1.958	372	0.0193277310924	YES	YES	YES	YES
1g2bA	1tudA	1g2bA	0.358	60	0.0130718954248	NO	NO	NO	NO
1g2cA	1g2cU	1g2cA	0.516	50	0.025	NO	NO	YES	YES
1g2cB	1g2cP	1g2cB	0.596	37	0.0	NO	NO	YES	YES
1g2dC	1g2dF	1g2dC	0.697	88	0.0214592274678	YES	YES	YES	YES
1g2fC	1g2fF	1g2fC	0.233	87	0.00441501103753	YES	YES	YES	YES
1g2iA	1g2iC	1g2iA	0.135	166	0.00183486238532	NO	NO	YES	YES
1g2nA	3ixpA	1g2nA	0.985	239	0.0340599455041	YES	YES	YES	NO
1g2qA	1g2pA	1g2qB	1.403	170	0.0507518796992	NO	NO	YES	YES
1g2xA	2osnA	1g2xC	0.186	118	0.0	NO	NO	NO	YES
1g31A	1g31G	1g31F	0.31	107	0.0	NO	NO	YES	YES
1g3iG	1ofiH	1ofhN	1.921	173	0.0572419774501	YES	YES	YES	YES
1g3jB	1g3jD	1g3jB	0.502	34	0.0	NO	NO	YES	YES
1g3nC	1g3nG	1g3nC	0.123	233	0.0	NO	NO	YES	YES
1g3qA	1g3rA	1g3qA	0.38	237	0.0	YES	YES	NO	NO
1g3uA	1w2hA	1w2hB	1.482	190	0.0125	YES	YES	YES	YES
1g4uS	1g4wR	1g4uS	1.68	328	0.0235626767201	NO	YES	NO	YES
1g59A	2cv1B	1j09A	2.214	468	0.00832799487508	YES	YES	YES	NO
1g5bB	1g5bC	1g5bB	0.645	221	0.019404019404	YES	YES	NOT SURE	NOT SURE
1g5cA	1g5cD	1g5cE	9.666	158	0.139959432049	YES	YES	YES	YES
1g5hD	1g5hC	1g5hD	2.001	399	0.0329353643475	NO	NO	YES	YES
1g5qA	1g63F	1g5qG	1.892	174	0.00725952813067	YES	YES	YES	YES
1g5uA	1g5uB	1g5uA	0.009	130	0.0	NO	NO	NO	NO
1g60A	1g60B	1g60A	2.978	226	0.0103092783505	YES	YES	YES	YES
1g61A	1g61B	1g61A	0.28	225	0.00801603206413	NO	NO	NO	NO
1g65A	1z7qB	4qw3A	3.493	249	0.0324044069994	NO	NO	YES	YES
1g68A	1g6aA	1g68A	0.116	266	0.0	NO	NO	NO	NO
1g69B	1g4pA	3o15A	0.466	213	0.00904295403165	YES	YES	NO	NO
1g6gA	1g6gB	1g6gA	0.486	124	0.016348773842	YES	YES	YES	YES
1g6hA	1gajA	1g6hA	1.326	253	0.031560490941	NO	YES	NOT SURE	NO
1g6iA	1dl2A	1g6iA	0.349	509	0.00460166810469	YES	YES	NO	NO
1g6kA	1rwbE	1g6kA	0.533	261	0.00886637112096	YES	YES	YES	YES
1g6oA	1nlzF	1nlzE	3.738	305	0.016976127321	NO	NO	YES	YES
1g6q1	1g6q4	1g6q3	0.919	318	0.0312796208531	NO	NO	YES	YES
1g6rA	1tcrA	1mwaC	1.529	202	0.0547008547009	NO	YES	YES	YES
1g6wD	1jzrC	1k0bD	1.508	255	0.0048869883934	YES	NO	YES	YES
1g6xA	1qlqA	1g6xA	0.164	58	0.0	YES	NO	NO	NOT SURE
1g71A	1g71B	1g71A	0.531	344	0.00975177304965	YES	YES	NO	NO
1g72A	2ad6C	1g72A	0.283	571	0.00252716704574	YES	YES	YES	YES
1g73A	1g73B	1g73A	0.734	157	0.00798934753662	NO	NO	YES	YES
1g7kA	1ggxB	1zgpB	0.583	216	0.00290275761974	NO	NO	YES	YES
1g7sA	1g7rA	1g7tA	1.874	554	0.014245014245	NO	YES	NO	NO
1g7uA	1gg0A	1g7vA	1.437	275	0.0515068493151	YES	YES	YES	NOT SURE
1g7yD	1g7yF	1g7yC	0.852	246	0.00272479564033	YES	YES	YES	YES
1g83A	3uf4A	1g83B	2.121	160	0.0294736842105	NO	NO	NO	NO
1g86A	1lclA	1g86A	0.19	141	0.00236686390533	NO	YES	YES	NO
1g8iB	4yruD	1g8iB	2.399	163	0.10307234886	YES	YES	YES	NO
1g8kA	1g8jA	1g8kE	0.537	820	0.00736583654858	YES	YES	YES	YES
1g8kB	1g8jB	1g8kB	0.391	128	0.00266666666667	YES	YES	YES	YES
1g8tA	4e3yA	1smnA	0.258	240	0.00387596899225	NO	NO	NO	YES
1g8xA	1g8xB	1g8xA	1.958	1009	0.0186090522	YES	YES	YES	YES
1g9fA	4d69I	1g9fA	0.62	231	0.00416956219597	YES	YES	YES	YES
1g9nG	5ukrG	1rzkG	1.852	207	0.0429594272076	NO	NO	YES	YES
1g9oA	4pqwA	1g9oA	4.512	90	0.0677290836653	NO	NO	NO	NO
1g9qA	1viqB	1ga7A	2.546	197	0.0203515263645	NO	NO	NOT SURE	YES
1g9uA	1jl5A	1g9uA	1.186	353	0.0193747247908	YES	YES	YES	YES
1gaqB	5h8yF	1gaqB	1.841	73	0.046511627907	YES	YES	YES	NOT SURE
1gav0	1gav3	1gav0	3.315	129	0.104134762634	NO	NO	YES	YES
1gawB	1gawA	1gawB	1.542	304	0.00524109014675	YES	YES	NO	NO
1gc5A	4b8sA	4b8rA	1.805	466	0.0248447204969	YES	NO	NO	NO
1gcaA	3ga5B	1gcgA	0.879	305	0.00205444273241	YES	YES	NO	NO
1gcmC	1gcmB	1gcmC	1.044	32	0.102564102564	NO	NO	YES	YES
1gcqC	1gcpC	1gcqC	1.236	64	0.0273224043716	NO	NO	NO	YES
1gcuA	1lc0A	1gcuA	0.806	284	0.0286659316428	YES	NO	NO	NO
1gcvA	1gcwC	1gcvC	0.717	140	0.00522193211488	YES	YES	YES	YES
1gcvB	1gcwD	1gcvB	0.657	129	0.0187416331995	YES	YES	YES	YES
1gd2E	1gd2I	1gd2G	6.289	39	0.0	YES	YES	YES	YES
1gd7A	1gd7C	1gd7A	0.223	109	0.016583747927	NO	NO	YES	YES
1gd8A	1gd8G	1gd8B	0.851	105	0.0	NO	NO	NO	NO
1gd9A	1djuB	1gdeA	0.404	373	0.0197550375346	YES	YES	YES	YES
1gdhA	1gdhB	1gdhA	0.337	320	0.0010460251046	NO	NO	YES	YES
1gdiA	2gdmA	1lh6A	1.254	153	0.0115074798619	YES	YES	NO	NO
1gefA	1ipiB	1gefE	2.085	114	0.139726027397	NO	NO	YES	YES
1gegE	1gegC	1gegB	0.405	255	0.0	YES	YES	YES	YES
1gerB	1gerA	1geuB	0.422	448	0.00355871886121	YES	YES	YES	YES
1gg3A	3qijB	1gg3C	1.852	270	0.148272017837	NO	NO	NO	NO
1gg4A	1gg4B	1gg4A	0.323	439	0.00214976710856	NO	NO	NO	NO
1gglA	1gglB	1gglA	0.76	134	0.020618556701	NO	NO	NO	NO
1ggqA	1ggqB	1ggqA	0.107	161	0.0	NO	NO	YES	YES
1gh0A	4l1eK	1gh0O	0.503	162	0.0	YES	NO	YES	YES
1gheB	1j4jB	1j4jA	0.598	170	0.0121212121212	YES	YES	NO	NO
1ghlA	1ghlB	1ghlA	0.615	130	0.00239234449761	NO	NO	NO	NO
1ghqA	3rj3B	1ghqA	3.511	297	0.0977261731979	NO	NO	YES	YES
1ghqC	1ly2A	1ghqC	1.313	128	0.0229226361032	NO	NO	NO	YES
1ghsA	1ghsB	1ghsA	0.297	306	0.00397614314115	NO	NO	NO	NO
1gigH	2virB	1gigH	4.999	221	0.0155642023346	NO	NO	YES	YES
1gikA	1j1rA	1gikA	0.488	261	0.0115673799884	YES	NO	NO	NO
1gisA	1j4gA	2jjrA	0.984	240	0.0159362549801	NO	YES	NO	NO
1gjiA	1gjiB	1gjiA	0.819	275	0.00124300807955	YES	YES	YES	YES
1gjqA	1hzuA	5guwM	6.945	521	0.0351165980796	YES	YES	YES	YES
1gjuA	1gjwA	1gjuA	0.295	636	0.0028024287716	YES	NO	YES	YES
1gjyA	1gjyD	1gjyA	1.674	167	0.0352595494613	NO	NO	YES	YES
1gk4A	1gk4B	1gk4A	2.508	79	0.0409556313993	NO	NO	YES	YES
1gk6A	1gk6B	1gk6A	1.297	52	0.0322580645161	NO	NO	YES	YES
1gk8A	2v69D	1ir2A	1.477	459	0.000657678395265	YES	YES	YES	YES
1gkpA	1gkqA	1gkpB	0.519	457	0.00385976198134	YES	YES	YES	YES
1gkrA	1gkrB	1gkrA	0.001	450	0.0	YES	YES	YES	YES
1gkzA	1gkxA	4e01A	0.969	303	0.054386865059	NO	YES	NO	YES
1gl1I	1gl1K	1gl1J	0.597	33	0.0	NO	NO	YES	YES
1gl3A	1brmC	1gl3B	1.437	359	0.0292221744736	NO	YES	YES	YES
1gl4A	1h4uA	1gl4A	0.56	245	0.0147551978538	NO	YES	NO	YES
1gl9B	1gkuB	1gl9B	2.14	992	0.0481019994205	NO	YES	NO	NO
1glaF	4jbwP	1gleF	0.592	150	0.0	NO	YES	YES	YES
1glgA	2qw1A	2hphA	4.291	304	0.0297435897436	YES	YES	NO	NO
1glpA	1gtiC	1gtiB	1.173	208	0.0145161290323	YES	YES	YES	YES
1gluA	1gluB	1gluA	3.782	81	0.0817204301075	YES	YES	YES	YES
1gm4A	3cyrA	1up9A	0.409	107	0.00433839479393	YES	YES	NO	NO
1gm8A	1pnmA	1jx9A	0.507	193	0.00778967867575	YES	NO	YES	YES
1gmeA	1gmeB	1gmeC	5.452	109	0.100519930676	NO	NO	YES	YES
1gmjA	1gmjD	1gmjB	3.541	56	0.120879120879	NO	NO	YES	YES
1gmlA	1gmlC	1gmlA	1.08	154	0.0287610619469	NO	NO	YES	YES
1gmmA	1uxxX	1gmmA	0.493	124	0.0025974025974	YES	YES	NO	NO
1gmuC	1gmvA	1gmuC	1.335	138	0.021897810219	NO	NO	YES	NO
1gmzB	1gmzA	1gmzB	0.483	119	0.0062015503876	NO	NO	YES	YES
1gn2A	1gn4D	1gn3A	0.367	198	0.0	YES	YES	YES	YES
1gngX	1gngY	1gngX	0.342	25	0.0421052631579	NO	NO	YES	YES
1gnlA	1oa0A	1gnlB	0.454	543	0.00391827595858	YES	YES	NO	NO
1gnxA	1gonB	1gnxA	1.008	445	0.00949796472185	NO	NO	NO	YES
1gnzA	1hqlA	1gnzA	0.643	236	0.0223243598162	YES	NO	YES	YES
1go3E	1go3M	1go3E	0.721	172	0.0120724346076	NO	NO	YES	YES
1go3F	1go3N	1go3F	0.626	106	0.00772200772201	NO	NO	YES	YES
1go4G	1go4H	1go4G	7.827	93	0.0932944606414	NO	NO	YES	YES
1goaA	1wseB	1rdaA	2.378	155	0.0650577124869	YES	NO	NO	NO
1gp1A	1gp1B	1gp1A	0.215	183	0.0	NO	NO	YES	YES
1gp6A	2brtA	1gp6A	0.502	348	0.00852676456656	YES	YES	NO	NO
1gp7A	1gp7B	1gp7A	0.853	124	0.0345821325648	YES	YES	NO	NO
1gpeA	1gpeB	1gpeA	0.137	587	0.0	YES	YES	YES	YES
1gph1	1ao0B	1gph3	0.618	455	0.0101748807631	YES	YES	YES	YES
1gpiA	1z3tA	1gpiA	0.332	430	0.00145878920496	YES	NO	NO	NO
1gpmA	1gpmD	1gpmC	1.283	497	0.00492762550046	YES	YES	YES	YES
1gpoH	1gpoI	1gpoH	0.972	212	0.0117056856187	NO	NO	YES	YES
1gpoM	1gpoL	1gpoM	0.914	216	0.0289389067524	NO	NO	YES	YES
1gpwA	1thfD	1gpwC	3.797	253	0.0607122008173	NO	NO	YES	YES
1gpzA	1gpzB	1gpzA	1.201	364	0.0515555555556	YES	YES	NO	NO
1gq2A	1gq2K	1gq2A	0.205	555	0.00216978573366	YES	YES	YES	YES
1gq6B	1gq7A	1gq6B	0.899	301	0.0140632847815	YES	YES	YES	YES
1gqaA	1gqaD	1gqaA	0.267	130	0.0196078431373	YES	YES	YES	YES
1gqiA	1h41B	1gqlA	0.47	694	0.00334728033473	YES	YES	YES	YES
1gqnA	4cnpB	1gqnA	1.286	252	0.0258939580764	YES	NO	YES	YES
1gqoB	1gqoQ	1gqoP	2.534	141	0.0276816608997	NO	NO	YES	YES
1gqpB	1gqpA	1gqpB	0.895	175	0.0212954747116	NO	NO	YES	YES
1gqtB	1rkaA	1rk2B	1.329	305	0.00630583289543	NO	YES	YES	YES
1gqyB	1gqqA	1p31B	7.776	426	0.0289343683839	NO	YES	YES	NO
1griA	1griB	1griA	0.206	211	0.0190627482129	NO	NO	YES	YES
1grqA	1qhxA	1grqA	0.504	178	0.0202578268877	YES	YES	YES	YES
1grtA	2aaqA	3dk4A	0.826	461	0.00558074642483	YES	YES	YES	YES
1grwA	1grwD	1grwA	0.576	124	0.0114285714286	NO	NO	NO	NO
1gs0A	1gs0B	1gs0A	0.226	343	0.00278422273782	NO	NO	NO	NO
1gs5A	2x2wA	1ohbA	3.004	258	0.0446533490012	YES	YES	YES	YES
1gs9A	1or3A	1gs9A	1.596	136	0.0675	NO	NO	NO	NO
1gslA	1lecA	1gslA	0.227	242	0.0	YES	YES	YES	YES
1gsqA	2gsqA	1gsqA	0.349	202	0.0	YES	YES	YES	YES
1gt0C	1octC	1e3oC	7.051	128	0.0758426966292	YES	YES	YES	YES
1gt7A	2v9fA	2uyuA	1.165	274	0.0308370044053	YES	YES	YES	YES
1gtdB	1gtdA	1gtdB	0.214	81	0.0	NO	NO	YES	YES
1gthA	1h7wC	1gthD	1.521	1016	0.0211742059673	YES	YES	YES	YES
1gtmA	1gtmB	1gtmA	0.258	417	0.00212539851222	NO	NO	YES	YES
1gtoA	1gmgA	1nkdA	6.469	56	0.335877862595	NO	NO	YES	YES
1gttA	1i7oC	1gttD	0.347	421	0.00378787878788	YES	YES	NO	NO
1gu2A	1gu2B	1gu2A	0.661	123	0.0117820324006	YES	YES	NO	NO
1gu6A	2rf7D	2rdzD	0.362	441	0.00673400673401	YES	YES	YES	YES
1gubA	1rpjA	1gudA	4.452	288	0.0545645330535	YES	YES	NO	NO
1gugA	1gutC	1gunE	1.171	67	0.0	NO	YES	YES	YES
1guzA	1guzB	1gv1C	0.659	296	0.00531914893617	YES	NO	YES	YES
1gv0A	1gv0B	1gv0A	0.375	294	0.00325732899023	YES	YES	YES	YES
1gv3A	1gv3B	1gv3A	0.202	213	0.00142146410803	YES	YES	YES	YES
1gveA	1gveB	1gveA	0.762	301	0.0072276716572	NO	YES	YES	YES
1gvfB	1gvfA	1gvfB	0.312	272	0.00363196125908	YES	YES	YES	YES
1gviA	1smaA	1gviB	0.531	588	0.000513347022587	NO	YES	YES	YES
1gvjB	3mfkB	3wu0A	6.136	136	0.0478468899522	YES	NO	YES	YES
1gvmF	2bmlB	1gvmC	1.679	126	0.0119047619048	YES	YES	YES	YES
1gvnA	1gvnC	1gvnA	0.764	84	0.0180995475113	NO	NO	YES	YES
1gvnB	1gvnD	1gvnB	0.94	270	0.00832342449465	NO	NO	YES	YES
1gvpA	2gn5A	1yhaA	5.32	87	0.445528455285	NO	NO	YES	YES
1gw0A	3fu9B	2ih9B	0.379	559	0.001565353509	YES	YES	YES	NO
1gwcC	1gwcA	1gwcC	0.076	221	0.0	YES	YES	NO	NO
1gweA	1gwhA	1gweA	0.192	498	0.000677048070413	YES	YES	YES	YES
1gwiA	1gwiB	1gwiA	0.921	400	0.00831946755408	YES	YES	NO	NO
1gwmA	1w90A	1gwmA	1.608	151	0.0569020021075	NO	YES	NO	NO
1gwsA	1h29B	1gwsA	1.461	496	0.042345276873	YES	YES	NO	NO
1gwyA	1o72B	1o72A	0.463	175	0.0	YES	YES	NO	NO
1gx2A	1atjA	1gwuA	0.421	305	0.00300751879699	YES	YES	YES	NO
1gx3A	1gx3C	1gx3A	0.578	274	0.00223713646532	NO	NO	NO	NO
1gxbD	1o17B	1gxbC	1.279	339	0.0319930825767	NO	YES	YES	NO
1gxcA	1gxcJ	1gxcG	0.635	116	0.0	YES	YES	YES	YES
1gxdA	1ck7A	1gxdA	2.984	619	0.0584492104643	YES	YES	NO	YES
1gxdC	1br9A	1gxdC	1.962	182	0.056838365897	NO	NO	NO	YES
1gxjB	1gxkB	1gxjB	2.662	161	0.039100684262	NO	NO	YES	YES
1gxlA	1gxlB	1gxlA	1.244	205	0.0324939073924	NO	NO	YES	YES
1gxmB	1gxoA	1gxmA	0.737	320	0.00774443368829	YES	NO	NO	NO
1gxqA	1gxpA	1gxqA	1.589	103	0.0424143556281	YES	NO	YES	NO
1gxsA	1gxsC	1gxsA	0.25	267	0.0100187852223	YES	YES	YES	YES
1gxsB	1gxsD	1gxsB	0.168	158	0.0	NO	NO	YES	YES
1gxyA	1gy0A	1gxzB	0.937	223	0.00700770847933	NO	YES	NO	NO
1gy2A	1rcyA	1gy1B	0.497	151	0.018691588785	YES	YES	NO	NO
1gy7B	1gybA	1gy7B	1.273	122	0.0361111111111	YES	NO	YES	YES
1gy8C	2cnbA	1gy8B	0.74	364	0.00684345594525	YES	YES	YES	YES
1gyhA	1gyeB	1gyhC	0.361	315	0.0019617459539	YES	NO	NO	NO
1gyjA	1gyxB	1gyxA	0.999	76	0.0114285714286	YES	YES	YES	YES
1gykA	3kqrE	3d5oB	1.419	204	0.0395437262357	YES	NO	YES	YES
1gylA	1al8A	1gylB	2.114	343	0.102173084255	YES	NO	YES	YES
1gyoA	1gyoB	1gyoA	1.18	106	0.021186440678	YES	YES	YES	YES
1gytA	1gytJ	1gytF	0.538	503	0.00846177092777	YES	YES	YES	YES
1gywB	1gywA	1gywB	0.962	126	0.013698630137	NO	NO	NO	NO
1gz0F	1gz0D	1gz0H	3.267	244	0.0303830911493	NO	NO	YES	YES
1gz3A	1pjlA	1gz3C	1.632	551	0.0117556861743	YES	YES	YES	YES
1gz6A	1gz6B	1gz6D	0.321	278	0.00875	YES	YES	YES	YES
1gz7A	1gz7C	1gz7B	0.404	534	0.0	NO	NO	NO	NO
1gzdA	1gzvA	1gzdA	0.383	554	0.00113122171946	YES	NO	YES	YES
1gzsB	1gzsD	1gzsB	1.399	164	0.0278969957082	NO	NO	YES	YES
1h02B	2dsrI	1wqjI	3.262	59	0.0406779661017	NO	NO	YES	YES
1h03P	1uotP	1h2pP	2.126	125	0.027027027027	NO	NO	NO	NO
1h0aA	1eduA	1h0aA	2.383	147	0.0578034682081	NO	YES	NO	NO
1h0bA	1h0bB	1h0bA	0.184	226	0.00277777777778	YES	YES	NO	NO
1h0hA	1h0hK	1h0hA	0.235	976	0.000877192982456	YES	YES	YES	YES
1h0hB	1h0hL	1h0hB	0.123	214	0.0	YES	YES	YES	YES
1h0jA	2bhiB	1xt3B	1.287	60	0.0191082802548	NO	NO	NO	YES
1h0nA	1xsmA	1h0nA	0.683	288	0.0	YES	YES	YES	YES
1h0xA	3wbmC	3wbmA	3.167	86	0.0214592274678	YES	YES	YES	YES
1h12A	2a8zA	1h12A	0.422	404	0.0	NO	YES	NO	NO
1h1hA	4a2yA	1qmtA	1.331	133	0.0344403444034	YES	NO	NO	NO
1h1iB	1gqgC	1h1iB	2.362	337	0.0124580737901	YES	YES	YES	YES
1h1lA	1qh8A	1h1lC	0.224	478	0.0	YES	YES	YES	YES
1h1lB	1qh8D	1h1lB	0.294	519	0.0	YES	YES	YES	YES
1h1nA	1gzjB	1h1nA	0.291	304	0.00574712643678	NO	NO	NO	NO
1h1oA	1h1oB	1h1oA	0.622	170	0.00595238095238	YES	YES	NO	NO
1h1vG	2fh4A	1p8xC	1.341	301	0.0179799048123	NO	YES	NO	NO
1h1yA	1h1zA	1h1yB	0.314	219	0.0	YES	YES	YES	YES
1h21A	1h21D	1h21C	0.315	240	0.0	YES	YES	YES	YES
1h2aL	1ubtL	1h2aL	0.455	534	0.0	YES	YES	YES	YES
1h2bB	1h2bA	1h2bB	0.277	343	0.00181241504304	YES	YES	YES	YES
1h2dB	1h2dA	1h2dB	0.901	122	0.00307692307692	YES	YES	YES	YES
1h2eA	1ebbA	1h2eA	0.422	202	0.00913242009132	NO	YES	NO	NO
1h2kS	1h2lS	1h2kS	0.107	22	0.0	NO	NO	YES	YES
1h2rS	4u9iS	1wuiS	0.89	265	0.0111731843575	YES	YES	YES	YES
1h2sA	5jjeA	1h2sA	0.784	221	0.0146735143067	YES	YES	YES	YES
1h2uA	1h2tC	1h2uA	0.539	703	0.00175169695643	NO	NO	YES	YES
1h30A	5vxzB	2c5dA	1.913	376	0.0110076206605	YES	YES	YES	YES
1h31A	2oz1C	1h33A	0.381	260	0.0	YES	YES	YES	YES
1h31B	1h32B	2oz1H	0.6	134	0.00537634408602	YES	YES	YES	YES
1h3dA	1q1kA	1h3dA	0.318	288	0.0	YES	YES	YES	YES
1h3eA	1h3fB	1h3eA	10.284	405	0.0325510976533	YES	YES	YES	YES
1h3gA	3edeB	1h3gA	0.662	597	0.00387503027367	YES	YES	YES	NO
1h3iA	1mt6A	1h3iA	3.19	280	0.0620842572062	YES	NO	NO	NO
1h3lB	1h3lA	1h3lB	0.275	75	0.0	NO	NO	NO	NO
1h3oA	1h3oC	1h3oA	0.297	49	0.0093023255814	NO	NO	YES	YES
1h3oB	1h3oD	1h3oB	0.309	74	0.0231213872832	NO	NO	YES	YES
1h4iB	1w6sB	1h4jB	0.648	72	0.00699300699301	NO	NO	YES	YES
1h4pA	1h4pB	1h4pA	0.348	408	0.0	YES	YES	NO	NO
1h4sA	1hc7A	1h4sA	1.282	464	0.0168940870695	YES	YES	YES	YES
1h54B	1h54A	1h54B	1.934	752	0.0149078069831	NO	YES	YES	YES
1h5bA	1h5bD	1h5bA	2.227	111	0.0986547085202	NO	NO	YES	YES
1h5qA	1h5qB	1h5qA	0.598	260	0.0	YES	YES	YES	YES
1h5rA	1h5rD	1h5rB	1.01	290	0.0182305630027	YES	YES	YES	YES
1h5yB	1h5yA	1h5yB	0.292	252	0.00395778364116	YES	YES	NO	NO
1h6dA	1h6bA	1h6aB	0.294	381	0.00168990283059	YES	YES	YES	YES
1h6fB	1h6fA	1h6fB	0.633	184	0.010989010989	YES	YES	YES	YES
1h6kZ	1h6kY	1h6kZ	0.35	76	0.00480769230769	NO	NO	YES	YES
1h6vE	1h6vC	4kprF	0.657	481	0.0191509735078	YES	YES	YES	YES
1h6xA	1dyoA	1h6xA	0.394	156	0.002079002079	YES	YES	NO	NO
1h70A	3rhyB	1h70A	0.809	248	0.0106888361045	YES	YES	NO	NO
1h7aA	1h78A	1h7aA	0.752	533	0.0116246886244	YES	YES	YES	YES
1h7eA	1gq9B	1gqcA	1.131	241	0.00649772579597	YES	YES	YES	YES
1h7qA	1qg8A	1h7lA	0.338	238	0.00134952766532	NO	YES	NO	NO
1h7rA	1qmlA	1eb3A	1.191	326	0.0234962406015	YES	YES	YES	YES
1h7sA	1ea6B	1h7sA	0.964	303	0.0184082295615	YES	NO	NO	NO
1h7zA	4wyjB	1h7zA	1.393	189	0.00726612170754	NO	NO	YES	YES
1h88B	2e42A	1h88B	2.853	65	0.0595744680851	YES	YES	YES	YES
1h88C	1h89C	1h88C	1.034	114	0.0401337792642	YES	YES	YES	YES
1h89A	1h89B	1h89A	3.456	64	0.0727272727273	YES	YES	YES	YES
1h8gA	1h8gB	1h8gA	0.667	94	0.0	YES	YES	YES	YES
1h8lA	1qmuA	1h8lA	0.199	380	0.0	YES	YES	YES	NO
1h8oA	1h8nA	1h8oA	3.485	216	0.0485952923311	NO	NO	NO	NO
1h8pA	1h8pB	1h8pA	0.985	88	0.0122448979592	YES	YES	YES	YES
1h8uB	2brsA	1h8uB	0.694	115	0.0151285930408	NO	NO	NO	NO
1h8vA	1olqA	1oa2B	0.963	217	0.0	NO	NO	NO	NO
1h97A	1kfrA	1h97A	0.865	147	0.0272417707151	YES	YES	NO	NO
1h9jA	1h9mB	1h9kA	0.914	141	0.00267022696929	YES	YES	YES	YES
1h9rA	1h9sA	1h9rB	0.566	138	0.0179487179487	YES	YES	YES	YES
1h9tA	1h9gA	1h9tB	1.689	223	0.0455801104972	YES	YES	YES	YES
1h9vA	3ry6C	3d5oF	2.456	167	0.123730378578	YES	NO	YES	YES
1ha4A	1ha4B	1ha4A	0.296	87	0.0081799591002	NO	NO	YES	YES
1hbgA	2hbgA	1hbgA	0.101	147	0.0	YES	YES	NO	NO
1hbhA	5lfgC	1pbxA	0.985	142	0.00969696969697	YES	YES	YES	YES
1hbhB	2pegB	1hbhD	1.782	141	0.0639606396064	YES	YES	YES	YES
1hbrA	1hbrC	1hbrA	0.523	140	0.00271370420624	YES	YES	YES	YES
1hbxE	1srsA	1hbxB	0.842	84	0.00980392156863	YES	YES	YES	YES
1hbxG	1hbxH	1hbxG	0.69	109	0.00350262697023	YES	YES	YES	YES
1hc8A	1y39B	1hc8A	0.408	71	0.00539083557951	YES	YES	YES	YES
1hc9A	4uy2C	5hbtA	1.023	73	0.0598503740648	NO	NO	YES	YES
1hcfA	1b98A	1b8mB	4.06	99	0.0594059405941	NO	NO	YES	YES
1hciA	1hciB	1hciA	0.011	475	0.0	NO	NO	YES	YES
1hcnB	1qfwB	1hcnB	2.208	110	0.054347826087	NO	NO	YES	YES
1hcqA	1hcqE	1hcqA	2.82	74	0.132352941176	YES	YES	YES	YES
1hcuB	1hcuC	1hcuA	0.437	485	0.0011901219875	YES	YES	NO	NO
1hcyA	1hc1D	1hc1B	0.291	634	0.000470588235294	YES	YES	YES	YES
1hczA	1ctmA	1hczA	0.374	250	0.0054347826087	YES	YES	NO	NO
1hdcA	2hsdC	1hdcA	0.571	253	0.00862600123229	YES	YES	YES	YES
1hddC	1p7iD	2hddB	2.503	55	0.123778501629	NO	YES	NO	YES
1hdfA	1hdfB	1hdfA	0.135	100	0.0	YES	YES	YES	YES
1hdoA	1he2A	1hdoA	0.166	205	0.0	YES	YES	NO	NO
1hdrA	1dirD	1hdrA	0.481	236	0.00273224043716	YES	YES	YES	YES
1hdsA	1hdsC	1hdsA	0.828	141	0.0372398685652	YES	YES	YES	YES
1hdsB	1hdsD	1hdsB	1.285	145	0.106230847804	YES	YES	YES	YES
1he1A	1he9A	1he1A	0.925	128	0.0515463917526	NO	YES	YES	YES
1heiA	4ok6B	4wxrB	2.435	415	0.0504328189688	YES	YES	YES	NO
1hekA	1hekB	1hekA	3.631	116	0.0335917312661	NO	NO	NO	NO
1hf2B	1hf2C	1hf2B	13.868	201	0.0608052588332	NO	NO	YES	YES
1hfeL	1hfeM	1hfeL	0.149	396	0.0	YES	YES	YES	YES
1hfeS	1hfeT	1hfeS	0.181	88	0.0	YES	YES	YES	YES
1hfoA	1hfoD	1hfoB	1.547	113	0.019512195122	NO	NO	YES	YES
1hg0A	1hfkA	1hg0A	1.031	310	0.0212560386473	YES	YES	YES	YES
1hg3A	1hg3G	1hg3B	0.059	224	0.00287769784173	YES	YES	YES	YES
1hg4A	1hg4D	1hg4C	0.527	238	0.00730994152047	NO	NO	YES	YES
1hgxA	1hgxB	1hgxA	0.577	160	0.0	NO	YES	YES	YES
1hh4A	3b13B	2p2lC	2.799	177	0.158201498751	NO	YES	YES	YES
1hi9A	1hi9B	1hi9A	0.024	274	0.0	YES	YES	YES	YES
1hiaI	1hiaJ	1hiaI	0.362	48	0.00917431192661	NO	NO	YES	YES
1hiiA	1ivqA	1hsiA	1.317	99	0.0184162062615	YES	NO	YES	YES
1hijA	4ydyI	1rcbA	2.085	123	0.122292993631	NO	NO	YES	YES
1hiwA	1hiwC	1hiwA	1.373	113	0.0331825037707	NO	NO	YES	YES
1hixB	1hixA	1hixB	0.339	185	0.0	NO	NO	YES	YES
1hizA	3mmdA	1hizA	0.585	371	0.00328272466147	YES	YES	NO	NO
1hjbD	1hjbE	1hjbD	3.233	68	0.0902777777778	YES	YES	YES	YES
1hjrA	1hjrD	1hjrA	1.009	158	0.0210970464135	NO	NO	YES	YES
1hjsA	1hjuD	1hjsB	0.143	332	0.000893655049151	NO	NO	NO	NO
1hjvA	1hjxD	1nwrB	0.908	359	0.024989923418	NO	YES	YES	NO
1hk7A	1hk7B	1hk7A	1.131	239	0.031144211239	NO	YES	NO	NO
1hkhA	1hl7B	1hkhA	0.235	279	0.00110192837466	YES	NO	YES	YES
1hkqA	1hkqB	1hkqA	0.832	125	0.00286123032904	NO	NO	YES	YES
1hkxE	1hkxH	1hkxE	1.431	142	0.0325	NO	NO	YES	YES
1hl6A	1rk8A	2x1gA	0.82	86	0.0133928571429	YES	NO	YES	YES
1hlgA	1hlgB	1hlgA	0.051	368	0.0	NO	NO	YES	YES
1hloA	1hloB	1hloA	1.507	73	0.0575079872204	YES	YES	YES	YES
1hlqA	1hlqC	1hlqA	0.695	74	0.0	YES	YES	YES	YES
1hluP	1pneA	1hluP	0.774	139	0.0242130750605	NO	NO	NO	YES
1hm2A	1cb8A	1hmwA	0.442	674	0.00542005420054	YES	YES	NO	NO
1hm6A	1mcxA	1hm6B	1.597	304	0.0545645330535	YES	NO	NO	NO
1hm7B	1hm4A	1ps1B	0.833	289	0.0276448697501	NO	NO	NO	NO
1hm8A	1hm9B	1hm8A	1.911	458	0.0302821748107	YES	YES	YES	YES
1hmcA	3uf2A	4adfW	1.392	140	0.0572792362768	NO	NO	YES	YES
1hngA	1hngB	1hngA	0.81	175	0.003996003996	NO	NO	YES	YES
1ho8A	5d80H	1ho8A	15.745	445	0.00704845814978	NO	NO	YES	NO
1hoeA	1bvnT	1hoeA	0.446	71	0.0262467191601	NO	NO	YES	NO
1hp4A	1jakA	1hp5A	0.344	499	0.0	YES	YES	NO	NOT SURE
1hp7A	3t1pA	1hp7A	17.261	371	0.182256122039	NO	YES	YES	NOT SURE
1hq0A	1hzgA	1hq0A	0.176	295	0.0	NO	NO	NO	NO
1hqdA	2lipA	1oilB	0.852	320	0.00989119683482	YES	YES	NO	NO
1hqfA	3e8zC	4rlaB	0.535	308	0.00188058298072	YES	YES	YES	YES
1hqkA	1nqvD	1hqkA	0.127	154	0.0	YES	NO	YES	YES
1hqmD	1i6vD	1hqmD	0.692	1138	0.00156788962057	YES	YES	YES	YES
1hqsA	1hqsB	1hqsA	0.758	422	0.0141685309471	NO	NO	YES	YES
1hqvA	2zrtG	2zrtA	2.977	163	0.195032198712	YES	YES	YES	YES
1hqz1	1hqz7	1hqz9	0.775	134	0.022113022113	NO	NO	NOT SURE	NOT SURE
1hr6A	1hr9A	1hr6E	0.633	450	0.00358422939068	NO	NO	YES	YES
1hr6D	1hr7B	1hr8D	0.351	439	0.0	YES	YES	YES	YES
1hri2	2hwb2	1rvf2	0.536	255	0.0	NO	NO	YES	YES
1hri3	1rvf3	1k5mC	0.822	236	0.015015015015	NO	NO	YES	YES
1hroA	1hroB	1hroA	0.325	105	0.00311041990669	YES	YES	NO	NO
1hrtI	4mlfD	1hrtI	1.206	61	0.0501792114695	NO	NO	YES	YES
1hruA	1hruB	1hruA	0.604	184	0.00738007380074	NO	NO	YES	YES
1hsaA	3d18A	1hsaD	0.999	276	0.014598540146	YES	YES	YES	YES
1hsjA	1hsjB	1hsjA	2.647	487	0.0181634712412	YES	YES	YES	YES
1hsoA	1u3tB	1hsoB	0.232	374	0.001638001638	YES	YES	YES	YES
1hssA	1hssB	1hssA	0.109	111	0.0	NO	NO	YES	YES
1hstA	1hstB	1hstA	2.694	74	0.0990566037736	NO	NO	NO	NO
1ht0A	1u3wB	1ht0A	0.404	374	0.000812347684809	YES	YES	YES	YES
1ht9A	3icbA	1ht9A	12.684	75	0.213808463252	YES	YES	NO	YES
1htaA	1b67B	1htaA	0.809	65	0.0406779661017	NO	NO	YES	YES
1htmD	1htmB	1htmF	1.146	114	0.0335820895522	YES	YES	YES	YES
1htoA	4xycV	4acfE	2.01	464	0.0634715025907	YES	YES	YES	YES
1htwA	1fl9C	1htwC	1.368	157	0.0426320667285	NO	YES	NO	NO
1hurA	1o3yA	1rrgB	4.337	161	0.224719101124	YES	YES	NO	YES
1huuA	1huuC	1huuB	0.395	71	0.0	NO	NO	NOT SURE	NOT SURE
1huwA	1kf9A	1huwA	2.153	160	0.0943396226415	NO	NO	YES	YES
1huxA	1huxB	1huxA	0.522	259	0.00253004427577	YES	YES	YES	YES
1hv5E	1hv5C	1hv5E	1.101	162	0.0303643724696	YES	YES	NO	NO
1hv8A	1hv8B	1hv8A	2.064	363	0.00784997819451	NO	NO	YES	YES
1hvqA	1kqyA	1hvqA	0.305	273	0.00320341697811	YES	NO	NO	NO
1hw5A	3hifB	4i0bB	11.799	198	0.0762852404643	NO	YES	YES	YES
1hwhB	1axiB	1hwgC	1.696	189	0.0463045414069	NO	NO	YES	YES
1hwmB	1hwnB	1hwmB	1.07	262	0.0507674144038	YES	YES	YES	YES
1hwnA	1hwmA	1hwoA	0.775	251	0.0188568061285	NO	NO	YES	YES
1hwuB	1hwuD	1hwuB	2.171	94	0.0123966942149	NO	NO	YES	YES
1hx3B	1i9aA	1q54B	0.85	178	0.0212765957447	YES	YES	NO	YES
1hx8A	1hx8B	1hx8A	0.386	268	0.00739371534196	NO	NO	NO	NO
1hxhA	1hxhC	1hxhB	0.639	253	0.0	NO	NO	YES	YES
1hxmA	1hxmE	1hxmC	0.523	206	0.0	NO	NO	YES	YES
1hxmB	1hxmF	1hxmB	0.442	230	0.00314465408805	NO	NO	YES	YES
1hxrB	1hxrA	1hxrB	1.161	107	0.00325203252033	YES	YES	NO	NO
1hxs1	1ar81	1hxs1	1.018	283	0.0242683797288	NO	NO	YES	YES
1hy5B	1hy5A	1hy5B	0.47	120	0.0137741046832	NO	NO	NO	NO
1hygA	1hyeA	1hygA	1.74	307	0.032961706253	YES	YES	YES	YES
1hyhA	1hyhD	1hyhA	1.341	291	0.0239651416122	YES	YES	YES	YES
1hynQ	1hynS	1hynR	1.357	293	0.0340098738343	NO	NO	YES	YES
1hyoB	2hzyA	2hzyB	0.722	416	0.0074294205052	YES	YES	YES	YES
1hyrC	1b3jA	1hyrC	10.386	264	0.0980148883375	NO	NO	NO	YES
1hysC	1j5oL	1hysC	0.609	214	0.00328947368421	NO	NO	YES	YES
1hyuA	4o5qA	1hyuA	26.706	521	0.0367715799314	YES	YES	YES	YES
1hz5A	1hz6B	1k51A	13.264	63	0.276276276276	NO	YES	NOT SURE	YES
1hzaA	2haxB	1hz9A	18.256	66	0.236994219653	YES	NO	YES	YES
1hzdA	2zqrD	2zqqC	0.548	265	0.00883280757098	NO	NO	YES	YES
1hzoA	1hzoB	1hzoA	0.559	264	0.00828402366864	NO	NO	NO	NO
1hzzC	2frdC	1u28C	0.844	174	0.0124555160142	YES	YES	YES	YES
1i04A	1jv4A	1i04A	0.83	157	0.0212089077413	YES	NO	NO	NO
1i0aA	1i0aD	1i0aA	0.545	443	0.00821815465073	NO	NO	YES	YES
1i0rB	1i0rA	1i0sB	1.754	161	0.0459770114943	YES	NO	YES	YES
1i0zA	1t2fA	1i0zB	0.933	332	0.0204081632653	YES	YES	YES	YES
1i19A	2i0kA	1i19B	0.41	536	0.00282326369283	YES	YES	NO	NO
1i1aD	1i1cB	1i1aD	2.474	205	0.0227457351747	YES	YES	YES	YES
1i1dD	1i21A	1i1dA	1.375	155	0.046204620462	NO	YES	YES	YES
1i1gA	1i1gB	1i1gA	0.629	140	0.00783289817232	NO	NO	YES	YES
1i1iP	4fxyP	1i1iP	0.616	664	0.00651465798046	YES	YES	NO	NOT SURE
1i1jA	5ixbA	1i1jA	0.281	104	0.021897810219	YES	NO	NO	NO
1i1lA	1a3gB	1iyeA	0.606	294	0.00961538461538	YES	YES	YES	YES
1i1nA	1kr5A	1i1nA	0.288	218	0.00293685756241	YES	YES	NO	NO
1i1rA	1p9mA	1i1rA	1.473	298	0.0166481687014	NO	NO	YES	YES
1i24A	1qrrA	1i24A	0.133	389	0.0	YES	YES	YES	YES
1i27A	1j2xA	1i27A	3.372	70	0.0531914893617	YES	NO	YES	NO
1i2kA	1i2lA	1i2kA	0.56	269	0.00969109630527	YES	YES	YES	YES
1i36A	1i36B	1i36A	1.457	258	0.0226364846871	YES	YES	YES	YES
1i3cA	1i3cB	1i3cA	0.799	140	0.0115740740741	NO	NO	YES	YES
1i3jA	1t2tA	1i3jA	0.665	96	0.0	YES	YES	YES	YES
1i3kA	1ek6B	1ek5A	2.042	345	0.0301381331101	YES	YES	YES	YES
1i3oE	1i3oF	1i3oE	0.327	93	0.016632016632	YES	YES	YES	YES
1i3qE	1dzfA	2e2iE	2.122	211	0.0522448979592	NO	YES	NO	YES
1i3qI	3po3I	1i6hI	2.903	119	0.0525451559934	YES	YES	YES	YES
1i3rB	1i3rH	1i3rD	1.688	216	0.00863557858377	NO	NO	YES	YES
1i49A	1i4lA	1i49A	2.073	185	0.0424178154825	NO	NO	YES	YES
1i4eB	3h11B	2funB	3.433	228	0.0668348045397	YES	NO	YES	YES
1i4mA	3hakA	1i4mA	21.587	102	0.339743589744	NO	NO	NO	YES
1i4nA	1j5tA	1i4nA	2.489	232	0.114570361146	NO	NO	NOT SURE	NO
1i4yA	1i4zF	1i4yD	0.401	113	0.00287356321839	YES	YES	YES	YES
1i51A	1i51C	1i51A	0.213	139	0.00782268578879	YES	YES	YES	YES
1i52A	3n9wA	3n9wB	2.144	195	0.0338379341051	YES	YES	YES	YES
1i5dA	1i59B	1i5dA	3.757	186	0.0642504118616	YES	YES	YES	NO
1i5eA	1i5eB	1i5eA	0.017	208	0.0	YES	YES	YES	YES
1i5kB	1i5kA	1i5kB	0.387	79	0.0369609856263	YES	YES	YES	YES
1i5kC	1i5kD	1i5kC	1.106	26	0.153846153846	NO	NO	YES	YES
1i5lC	1i5lM	1i4kK	1.625	72	0.0268817204301	NO	NO	YES	YES
1i5nD	1i5nA	1i5nD	0.837	127	0.0189959294437	NO	NO	NO	NO
1i60A	1i6nA	1i60A	0.107	278	0.0	YES	NO	NO	NO
1i6aA	1i69B	1i6aA	2.22	206	0.110456553756	NO	NO	YES	NO
1i6uA	1i6uB	1i6uA	0.71	127	0.0247218788628	YES	YES	YES	YES
1i72B	3ep7B	3dz4B	1.511	57	0.018779342723	YES	YES	YES	YES
1i74A	1i74B	1i74A	2.14	309	0.00195599022005	YES	YES	YES	YES
1i78A	1i78B	1i78A	0.504	287	0.0146430750458	NO	NO	NOT SURE	NOT SURE
1i7aA	1i7aD	1i7aA	0.453	103	0.00688468158348	YES	YES	NOT SURE	NOT SURE
1i7hA	1i7hC	1i7hB	0.474	108	0.0	YES	YES	NO	NO
1i7kA	1i7kB	1i7kA	0.565	146	0.00705882352941	NO	NO	NO	NO
1i7lA	1i7nA	1i7lB	1.675	308	0.0588842975207	NO	YES	YES	YES
1i7pA	1qx4B	1i7pA	1.193	264	0.0188902007084	YES	YES	YES	NO
1i7qA	1i7sC	1i7qC	1.905	511	0.0274835385056	YES	YES	YES	YES
1i7qB	1i7sD	1i7qB	1.499	192	0.0570175438596	NO	YES	YES	YES
1i7yA	4q70A	1on7A	0.711	162	0.00224215246637	NO	NO	YES	YES
1i7yB	4z8kB	4q70B	0.933	171	0.00228571428571	NO	NO	YES	YES
1i80A	1n3iA	1i80B	2.265	262	0.0444177671068	YES	YES	YES	YES
1i82A	1i8uA	1i8aA	0.102	189	0.0	YES	YES	NO	NO
1i85A	1i85B	1ncnB	0.882	109	0.0152671755725	NO	NO	YES	NO
1i8dA	1i8dB	1i8dA	1.331	201	0.0179007323027	NO	NO	YES	YES
1i8fF	1lnxB	1i8fF	1.63	73	0.0418848167539	YES	NO	YES	YES
1i8iA	1i8kA	1i8iA	0.778	106	0.0316455696203	YES	YES	YES	YES
1i8iB	1i8kB	1i8iB	0.256	119	0.0114449213162	YES	YES	YES	YES
1i8nA	1i8nC	1i8nB	0.419	89	0.0169491525424	NO	YES	NO	NO
1i8tA	1i8tB	1i8tA	1.404	367	0.0411937788987	YES	YES	YES	YES
1i9dA	1sk2A	1s3cA	0.224	138	0.00237529691211	NO	NO	NO	NOT SURE
1i9eA	2icwI	1i9eA	1.485	110	0.027950310559	NO	NO	YES	NO
1i9rH	1i9rX	1i9rK	0.068	219	0.0	YES	YES	YES	YES
1i9rL	1i9rM	1i9rL	0.072	215	0.0	NO	NO	YES	YES
1i9yA	1i9zA	1i9yA	0.207	336	0.0	YES	NO	NO	NO
1ia5A	1ib4A	1ia5A	0.307	339	0.00370885489105	YES	YES	NO	NO
1ia7A	1ia6A	1ia7A	0.561	423	0.00631800631801	YES	YES	NO	NO
1ia9B	1ia9A	1ia9B	2.13	276	0.0341176470588	YES	YES	YES	YES
1iagA	2aigP	1iagA	0.303	201	0.0	YES	YES	YES	YES
1ialA	2c1mA	3l3qA	2.81	423	0.0101633393829	NO	YES	YES	YES
1iasA	1b6cF	3kcfD	2.172	326	0.064043915828	NO	YES	YES	NO
1iawA	1ev7A	1iawB	3.465	295	0.0452869931543	NO	YES	YES	YES
1iayA	1iaxB	1iayA	0.587	417	0.00970511384845	YES	YES	YES	YES
1iazA	1tzqA	1iazB	0.98	175	0.0124888492417	NO	NO	NO	YES
1ibjA	1ibjC	1ibjA	0.291	380	0.00173761946134	YES	YES	YES	YES
1ibmS	1fkaS	4jv5S	3.736	73	0.100502512563	YES	YES	YES	YES
1ibqA	1ibqB	1ibqA	0.709	325	0.00192215281115	YES	YES	NO	NO
1ibtA	1ibuC	1ibvA	1.736	67	0.029304029304	NO	YES	YES	YES
1ibyA	1ic0E	1ibyD	1.734	111	0.0096	YES	YES	YES	YES
1ic1A	1ic1B	1ic1A	2.23	190	0.0231729055258	NO	NO	YES	YES
1ic2A	1ic2D	1ic2C	1.939	77	0.0966542750929	NO	NO	YES	YES
1ic8B	1ic8A	1ic8B	0.869	169	0.0381909547739	YES	YES	YES	YES
1icfA	1icfC	1icfA	0.633	175	0.00202224469161	NO	NO	YES	YES
1icfB	1mhwD	1icfD	0.253	41	0.0	YES	NO	YES	YES
1icfI	1icfJ	1icfI	0.256	65	0.0	NO	NO	YES	YES
1iciA	1iciB	1m2kA	1.68	244	0.0528301886792	YES	YES	YES	NO
1icpA	1icpB	1icpA	0.622	357	0.00685812258894	YES	YES	NO	NO
1icxA	4y31A	4ryvA	1.355	150	0.0393518518519	NO	YES	NO	NOT SURE
1id1A	1id1B	1id1A	0.347	152	0.002457002457	NO	NO	YES	YES
1id2A	1id2C	1id2A	0.641	106	0.0340557275542	YES	YES	NO	NO
1id3C	4jjnG	1id3G	1.381	105	0.00779727095517	YES	YES	YES	YES
1id3H	4kudD	1id3H	0.945	93	0.0193704600484	YES	YES	YES	YES
1idjA	1idkA	1idjA	0.768	359	0.0184177480117	NO	NO	NO	NO
1ie0A	1jqwA	1ie0A	0.332	149	0.00442967884828	YES	YES	YES	YES
1ie7B	2ubpB	3ubpB	0.204	122	0.00299401197605	NO	NO	YES	YES
1ie7C	5fseC	3ubpC	0.916	569	0.00309837335399	YES	YES	YES	YES
1iejA	1nftA	1iejA	5.939	329	0.0846325167038	YES	YES	NOT SURE	NO
1if1A	1if1B	1if1A	0.644	104	0.00990099009901	YES	YES	YES	YES
1ifcA	3aknA	1ifbA	0.734	130	0.0153846153846	YES	NO	NO	NO
1ifqB	1ifqA	1ifqB	0.409	127	0.0056258790436	NO	NO	NO	NO
1ifvA	1ifvB	1ifvA	0.675	155	0.00916380297824	NO	NO	YES	YES
1ig0B	1ig0A	1ig0B	0.722	317	0.0165934602245	YES	YES	YES	YES
1igdA	1igcA	2igdA	1.056	58	0.0198675496689	NO	NO	YES	NO
1igtA	1yjdL	1igtA	1.842	212	0.0377952755906	NO	NO	YES	YES
1iguB	1igqA	1igqC	1.308	54	0.0149253731343	NO	NO	YES	YES
1igwC	1igwB	1igwC	0.462	411	0.012474012474	YES	YES	YES	YES
1ihfA	2ht0A	1ouzA	0.307	96	0.005	YES	YES	YES	YES
1ihfB	2ht0B	1owgB	0.418	93	0.0103896103896	YES	YES	YES	YES
1ihgA	1iipA	1ihgA	15.052	297	0.0764857881137	NO	NO	NOT SURE	NO
1ihjB	1ihjA	1ihjB	0.312	94	0.019305019305	YES	YES	YES	YES
1ihkA	5w59A	1g82A	1.786	146	0.0868644067797	NO	YES	YES	YES
1ihmB	1ihmC	1ihmB	3.023	492	0.0229738353542	NO	NO	YES	YES
1ihnA	1ihnB	1ihnA	0.397	113	0.00590841949778	NO	NO	NO	NO
1ihoA	1ihoB	1ihoA	1.318	282	0.0221962616822	NO	NO	YES	YES
1ii0B	1ii9A	1ii0B	1.386	543	0.0110625909753	YES	YES	NO	NOT SURE
1ii2A	1ii2B	1ii2A	0.556	514	0.00301023479831	NO	NO	YES	YES
1ii4A	4oeeA	1ii4B	1.844	132	0.062015503876	YES	NO	NO	YES
1ii5A	1iiwA	1ii5A	0.255	221	0.0	NO	YES	YES	YES
1iibA	1iibB	1iibA	0.338	103	0.0	NO	NO	NO	NO
1iilG	1e0oD	1ii4E	13.47	195	0.0199095022624	YES	NO	YES	YES
1ij5A	1ij6A	1ij5A	0.498	305	0.00224845418775	YES	NO	NO	NO
1ijdA	1ijdE	1ijdA	0.001	45	0.0	YES	YES	YES	YES
1ijdB	1ijdD	1ijdB	0.0	40	0.0	YES	YES	YES	YES
1ijlA	1ijlB	1ijlA	1.314	123	0.0352422907489	YES	YES	YES	YES
1ijqA	1ijqB	1ijqA	0.44	305	0.00825167612171	NO	NO	NO	NO
1ijxA	1ijxF	1ijxA	1.089	125	0.0142653352354	NO	NO	YES	YES
1ijyA	1ijyB	1ijyA	1.138	122	0.0291777188329	NO	NO	YES	YES
1ik9A	3ii6D	3ii6C	5.747	195	0.0411599625819	NO	NO	YES	YES
1iknD	1nfiF	1iknD	2.041	205	0.140703517588	NO	NO	YES	YES
1ikpA	1ikqA	1ikpA	0.594	599	0.00587763825808	NO	NO	NO	NO
1ileA	1jzsA	1ileA	0.691	821	0.0161262050833	YES	YES	NO	NO
1ilvB	1j9lB	1j9jA	0.707	247	0.0186046511628	YES	YES	YES	YES
1ilwA	1im5A	1ilwA	0.221	179	0.00838222967309	YES	NO	NO	NO
1im0A	5dqxA	1fw2A	1.077	252	0.0392405063291	YES	YES	YES	NO
1im2A	1g3iV	1g41A	5.744	215	0.0931414055885	YES	YES	YES	YES
1im3D	1im3P	1im3D	0.377	95	0.0111731843575	NO	NO	YES	YES
1im8A	1im8B	1im8A	0.347	223	0.00732600732601	YES	YES	NOT SURE	NOT SURE
1imhC	1imhD	1imhC	2.25	281	0.0302480338778	YES	YES	YES	YES
1in0A	1in0B	1in0A	0.793	162	0.0146750524109	YES	YES	NO	NO
1indH	1ineH	1indH	0.254	213	0.0	YES	YES	YES	YES
1ioaA	1ioaB	1ioaA	0.21	228	0.0	NO	NO	NO	NO
1iodA	1wt9A	1iodA	0.521	129	0.00291120815138	YES	YES	YES	YES
1iodB	1y17B	1iodB	0.364	123	0.00599700149925	YES	YES	YES	YES
1iokA	1iokG	1iokE	0.27	482	0.0	NO	NO	YES	YES
1iomA	1ixeB	1iomA	2.919	370	0.0264900662252	YES	YES	YES	YES
1iooA	1iooB	1iooA	0.444	196	0.0132669983416	YES	YES	NO	NO
1ipbA	5t46C	1ipbA	2.172	177	0.0436018957346	YES	YES	YES	NO
1ipkC	1ipjC	1uijA	0.735	368	0.0129198966408	YES	NO	YES	YES
1iq4A	1iq4B	1iq4A	2.736	179	0.0431266846361	NO	NO	NO	NO
1iq6B	1iq6A	1iq6B	1.277	132	0.0131926121372	NO	NO	YES	YES
1iq8A	1j2bB	1iq8B	0.864	576	0.011544011544	YES	YES	YES	YES
1iqcA	1iqcD	1iqcA	1.165	308	0.0205973223481	YES	YES	YES	YES
1iqpA	1iqpC	1iqpA	8.015	319	0.101838755304	YES	YES	YES	YES
1iqzA	1ir0A	1iqzA	0.547	81	0.0041928721174	YES	YES	NO	NO
1ir1S	1ir1U	1ir1T	0.129	122	0.0	NO	NO	YES	YES
1iraY	1g0yR	1iraY	19.542	309	0.0972581479565	YES	NO	YES	YES
1iriA	1nuhA	1jiqD	0.71	555	0.00819000819001	YES	NO	YES	YES
1irqB	1irqA	1irqB	1.097	48	0.11	NO	NO	YES	YES
1iru1	5lf0L	3unen	0.491	213	0.00474308300395	YES	NO	YES	YES
1iru2	5lf7a	1iruN	0.496	216	0.0078125	NO	NO	YES	YES
1iruC	5lf4B	3uned	0.752	248	0.00565770862801	NO	NO	YES	YES
1iruE	5lf4R	3unef	0.64	233	0.00145032632342	NO	NO	YES	YES
1iruF	3uneS	1iruT	0.698	238	0.0137551581843	NO	NO	YES	YES
1iruI	3unbj	1iruI	0.719	220	0.00635930047695	YES	YES	YES	YES
1iruJ	3unby	1iruJ	0.459	204	0.0048	NO	YES	YES	YES
1iruK	3unhJ	1iruK	0.508	196	0.0168067226891	NO	YES	YES	YES
1irxB	1irxA	1irxB	1.009	507	0.0175798417814	YES	YES	NO	NO
1is2A	2ddhA	1is2A	0.808	620	0.0189148830264	YES	YES	YES	YES
1is3A	1wlwA	1is5A	0.319	134	0.0167464114833	YES	NO	YES	YES
1is7A	1is8A	1wplB	1.397	192	0.0486956521739	YES	YES	YES	YES
1is7K	1wplL	1is8Q	0.701	84	0.0135135135135	YES	YES	YES	YES
1isaA	2bkbC	1za5B	0.355	192	0.00340136054422	YES	YES	YES	YES
1isfA	1isjB	1isiA	0.389	250	0.0	YES	YES	YES	YES
1isnA	3u8zA	1isnA	9.927	260	0.0757946210269	NO	NO	YES	NO
1istA	1vdnA	1istA	0.329	161	0.00761179828735	YES	NO	YES	NO
1isuA	1isuB	1isuA	0.376	62	0.00625	YES	YES	YES	YES
1isvA	1it0A	1isvB	1.707	427	0.00571632725974	YES	YES	NOT SURE	YES
1it2A	1it3C	1it2A	0.951	146	0.0337078651685	YES	YES	NO	NO
1ithA	1ithB	1ithA	0.313	141	0.0	YES	YES	YES	YES
1itoA	1qdqA	2dccA	0.444	251	0.00845921450151	YES	YES	NO	NO
1itqA	1ituA	1itqA	0.565	369	0.00471883602045	YES	YES	YES	YES
1itvA	1itvB	1itvA	0.685	195	0.0223175965665	NO	NO	YES	YES
1itwA	1j1wB	1itwA	2.156	738	0.0400160064026	YES	YES	NO	NO
1itzA	1itzC	1itzA	0.156	666	0.0	YES	YES	YES	YES
1iu1B	1iu1A	1iu1B	0.563	120	0.0028818443804	NO	NO	NO	NO
1iu3C	1j3eA	1iu3F	0.719	115	0.0168302945302	YES	YES	YES	YES
1iu4A	1iu4C	1iu4B	0.676	331	0.0165975103734	NO	NO	NO	NO
1iu8A	1iu8B	1iu8A	0.267	206	0.00150829562594	NO	NO	YES	YES
1iueA	1iueB	1iueA	0.157	98	0.00344827586207	YES	YES	NO	NO
1iugA	1iugB	1iugA	0.255	347	0.00179452669358	YES	YES	YES	YES
1iujB	1iujA	1iujB	1.131	102	0.0957446808511	YES	YES	YES	YES
1iukA	1iulA	1iukA	0.319	134	0.00719424460432	NO	NO	NO	NO
1iunB	1iuoA	1iunA	0.424	271	0.0172879524581	YES	NO	YES	YES
1iv1A	1iv2E	1iv1D	0.589	150	0.00214592274678	YES	NO	YES	YES
1ivhA	1ivhC	1ivhB	0.096	387	0.0	YES	YES	YES	YES
1ivlA	1ivlB	1ivlA	0.551	107	0.0157480314961	NO	YES	YES	YES
1ivyA	1ivyB	1ivyA	1.275	450	0.0363400389358	NO	NO	YES	YES
1iw1A	1wnwC	4gohA	1.689	206	0.0436746987952	YES	NO	NOT SURE	NO
1iw7C	5d4cM	3wodC	3.807	1080	0.0922700054437	YES	NO	YES	YES
1iwpA	1mmfL	1iwpL	0.486	555	0.00524521374246	YES	YES	YES	YES
1iwpB	1mmfE	1iwpE	0.542	183	0.0174978127734	YES	YES	YES	YES
1iwpG	1mmfM	1iwpG	0.765	131	0.0119581464873	NO	NO	YES	YES
1ix1A	1n5nB	1lryA	0.626	164	0.00576923076923	YES	YES	NO	NO
1ix3A	1irmC	1ix3A	1.601	192	0.0440060698027	NO	YES	NO	NO
1ixrB	1ixrA	1ixrB	0.988	135	0.0468933177022	NO	NO	YES	YES
1ixsB	1ixrC	1hqcA	2.596	308	0.102803738318	YES	YES	YES	NO
1ixxA	1ixxE	1ixxC	0.535	129	0.0138312586445	YES	YES	YES	YES
1ixyA	1m5rA	1jejA	2.265	351	0.0299273193673	YES	NO	YES	NO
1iy8A	1iy8H	1iy8G	0.142	258	0.00262123197903	YES	YES	YES	YES
1iy9A	1iy9D	1iy9A	0.039	274	0.0	NO	NO	YES	YES
1iybA	1iybB	1iybA	2.93	208	0.019696969697	YES	YES	YES	YES
1iyjA	3t5xB	1mjeB	5.51	22	0.293333333333	NO	NO	YES	YES
1iyjB	1iyjD	1iyjB	0.268	366	0.0	YES	YES	YES	YES
1iykA	1nmtC	1iykA	6.977	389	0.0443407234539	NO	YES	YES	NOT SURE
1iyqA	2zq9A	4x69B	0.689	259	0.0107849011384	YES	YES	NO	NO
1iyxA	1iyxB	1iyxA	0.707	431	0.00676818950931	YES	YES	YES	YES
1iz1B	1iz1A	1iz1B	17.937	292	0.0296803652968	NO	NO	YES	YES
1iz6A	1iz6B	1iz6A	2.215	136	0.0399002493766	NO	NO	NO	NO
1izdA	1izeA	1izdA	0.737	323	0.00490436488475	YES	YES	YES	NO
1izjA	2d0hA	1ji1B	0.812	637	0.00318833978593	YES	YES	NO	NO
1iznA	3aaaA	3aa1A	1.67	267	0.022412656559	NO	NO	NOT SURE	YES
1iznB	3aaeD	3aaeB	5.517	264	0.00741839762611	YES	YES	YES	YES
1izoA	2zqjC	1izoB	0.554	411	0.0121471954269	YES	YES	NO	NO
1j08A	1j08F	1j08A	0.553	225	0.00942760942761	NO	NO	NO	NO
1j0aA	1j0bW	1j0aC	0.837	325	0.0200785683108	YES	YES	YES	YES
1j0hA	1j0jB	1j0hB	1.005	588	0.0235409514468	YES	YES	YES	YES
1j0pA	2z47A	1j0pA	0.683	107	0.00417536534447	YES	YES	NO	NO
1j0wB	1j0wA	1j0wB	1.6	99	0.0461285008237	NO	NO	NO	NO
1j1dC	1j1dF	1j1dC	1.727	112	0.0710659898477	NO	NO	YES	YES
1j1dD	1dtlA	4y99A	16.576	148	0.106382978723	YES	YES	NO	YES
1j1dE	4y99B	1j1dE	6.643	73	0.115523465704	NO	NO	YES	YES
1j1eF	1j1eC	1j1eF	2.96	111	0.0562659846547	NO	NO	YES	YES
1j1tA	4q8lB	4q8lA	0.482	227	0.00271923861319	YES	YES	NO	NO
1j1zA	1kh1B	1j20C	0.736	382	0.00922818791946	NO	YES	YES	YES
1j24A	1j23A	1j25A	0.167	131	0.00534045393858	NO	YES	YES	YES
1j2aA	1vaiA	1j2aA	1.152	166	0.0229007633588	NO	NO	NOT SURE	NO
1j2gA	3wlvD	5ayjB	0.513	299	0.00469483568075	YES	YES	YES	YES
1j2rA	1j2rB	1j2rA	0.404	185	0.00708591674048	NO	NO	YES	YES
1j2vA	4nypB	4nyoE	0.868	101	0.00345423143351	NO	NO	YES	YES
1j2wA	1j2wC	1j2wA	0.51	212	0.023988005997	NO	NO	YES	YES
1j30A	1j30B	1j30A	0.366	137	0.0121028744327	YES	YES	YES	YES
1j31A	1j31C	1j31A	0.5	262	0.0103329506315	NO	NO	YES	YES
1j32A	1j32B	1j32A	0.818	388	0.00403225806452	YES	YES	YES	YES
1j33A	1wx1A	1j33A	0.494	328	0.00928505106778	NO	NO	YES	YES
1j34C	1j35C	1j34C	0.316	34	0.0	YES	YES	YES	YES
1j3iB	1j3jB	1j3kB	1.563	216	0.0202808112324	YES	YES	YES	YES
1j3iD	3dg8D	1j3iD	1.239	326	0.0242954324587	YES	YES	YES	YES
1j3lA	1j3lD	1j3lB	2.538	164	0.0389483933788	NO	NO	YES	YES
1j3mA	1j3mB	1j3mA	0.566	127	0.00875912408759	NO	NO	YES	YES
1j3nA	1j3nB	1j3nA	0.294	408	0.00368731563422	YES	NO	YES	YES
1j3pA	1j3pB	1j3rA	0.497	183	0.0109990834097	NO	YES	YES	YES
1j49A	1j4aD	1j49B	3.07	331	0.0142382534409	NO	YES	YES	YES
1j4bA	1looA	1lonA	1.75	431	0.045288045288	YES	YES	YES	YES
1j4sA	1vbpA	1j4tB	0.658	148	0.0125523012552	YES	NO	YES	YES
1j5pA	1h2hA	1j5pA	0.295	233	0.00137268359643	YES	YES	YES	YES
1j5sA	1j5sB	1j5sA	0.093	450	0.00138792505205	NO	NO	YES	YES
1j5wB	1j5wA	1j5wB	0.726	273	0.00694444444444	NO	NO	YES	YES
1j6pA	2plmA	1p1mA	0.22	404	0.000719424460432	YES	YES	NOT SURE	NOT SURE
1j6rA	1j6rB	1j6rA	0.997	197	0.0133891213389	NO	NO	NO	NO
1j6wA	1joeB	1joeA	0.711	148	0.0062630480167	YES	YES	YES	YES
1j6xB	1j6xA	1j6xB	0.386	151	0.00223964165733	YES	YES	YES	YES
1j70A	1g8gB	1j70B	1.073	510	0.0100472813239	YES	NO	YES	YES
1j72A	1jhwA	1j72A	0.811	326	0.00537634408602	NO	NO	NOT SURE	NOT SURE
1j77A	1p3vA	1j77A	0.441	199	0.00338696020322	YES	YES	NO	NO
1j7lA	2bkkC	2b0qA	3.278	262	0.130769230769	YES	YES	YES	NO
1j83A	1j84A	1j83A	0.291	179	0.0	YES	YES	NO	NO
1j85A	1mxiA	1j85A	0.337	156	0.0121951219512	YES	NO	YES	YES
1j86A	1j88A	1j87A	2.684	165	0.107255520505	NO	NO	NO	NO
1j8dA	1k1eL	1j8dB	0.596	170	0.0054347826087	YES	NO	YES	YES
1j8hE	4gkzB	1j8hE	0.712	241	0.0225829216655	NO	YES	YES	YES
1j8mF	1j8yF	1j8mF	0.539	291	0.00899381675098	NO	NO	NO	NO
1j99A	1efhB	1j99A	2.155	276	0.0792079207921	YES	YES	YES	NO
1ja1A	3es9B	3ojxA	12.553	515	0.0287051482059	YES	YES	NO	NO
1jacA	4ak4M	1ku8C	0.822	133	0.00988875154512	YES	YES	YES	YES
1jadA	1jadB	1jadA	0.945	242	0.0238095238095	NO	NO	YES	YES
1jafA	2j9bA	2j8wB	0.534	127	0.00630914826498	YES	YES	YES	YES
1jalA	1jalB	1jalA	1.756	335	0.0425531914894	NO	NO	NO	NO
1jatA	1jbbA	2gmiA	1.247	148	0.0376940133038	NO	NO	NO	YES
1jawA	1wl6A	1m35B	0.48	440	0.00637845499646	YES	YES	YES	YES
1jaxA	1jayB	1jaxA	0.712	212	0.0104790419162	YES	NO	YES	YES
1jb0A	4fe1A	1jb0A	0.328	740	0.0	YES	YES	YES	YES
1jb0B	4fe1B	3pcqB	0.278	739	0.0	YES	YES	YES	YES
1jb0D	4fe1D	1jb0D	0.325	138	0.0	NO	NO	YES	YES
1jb0E	4fe1E	1jb0E	0.362	69	0.0	NO	NO	YES	YES
1jb0F	4fe1F	3pcqF	0.298	141	0.0	YES	YES	YES	YES
1jb0I	4fe1I	3pcqI	0.232	38	0.0	YES	YES	YES	YES
1jb0J	4fe1J	1jb0J	0.268	41	0.0	YES	YES	YES	YES
1jb0K	4fe1K	1jb0K	0.84	46	0.0	YES	YES	YES	YES
1jb0L	4fe1L	3pcqL	0.374	151	0.0	YES	YES	YES	YES
1jb0M	4fe1M	3pcqM	0.426	31	0.0	YES	YES	YES	YES
1jb0X	4fe1X	1jb0X	0.503	20	0.0	NO	NO	YES	YES
1jb7B	1otcB	1jb7B	0.805	213	0.0278917145201	YES	YES	YES	YES
1jbmA	1jriG	1lojB	2.069	74	0.030303030303	NO	YES	YES	YES
1jbpS	4xw6B	3x2vS	1.052	20	0.0333333333333	NO	NO	YES	YES
1jbrA	1jbsB	1jbrA	1.57	149	0.00889877641824	YES	YES	YES	YES
1jc5B	1jc5A	1jc4D	0.694	145	0.00969696969697	NO	NO	YES	YES
1jccC	1jccB	1jccC	0.697	52	0.0307692307692	YES	YES	YES	YES
[truncated: 28,014 more rows]
